# Supplementary material for: Interprofessional collaboration and patient-reported outcomes in inpatient care: a systematic review
Source: Syst Rev. 2022 Aug 13;11:169. doi: 10.1186/s13643-022-02027-x (PMC9375378; doi:10.1186/s13643-022-02027-x)
Supplement: Supplementary file 4 — Additional file 4. Extraction. [file 13643_2022_2027_MOESM4_ESM.xlsx]

## Sheet: extraction
ID	Source	Country	Setting	Setting code	indication		Definition of IPC	suggested causal mechanism	type of interprofessional intervention	type of interprofessional intervention code	Number of professions involved (hospital)	Intervention	treatment intensity (hours, mean)	length of stay (intervention group, mean, days)	Control	total N (assignment)	Balanced at baseline? (covariates)	Balanced at baseline? (outcomes)	mean age baseline (intervention group)	mean age baseline (control group)	percent female (intervention group)	percent female baseline (control group)	No. of observations - Intervention, T0	No. of observations - Intervention, T1	No. of observations - Intervention, T2	No. of observations - Intervention, T3	No. of observations - Intervention, T4	No. of observations - Control group, T0	No. of observations - Control group, T1	No. of observations - Control group, T2	No. of observations - Control group, T3	No. of observations - Control group, T4	Trial design	unclear/ limitations/ notes	weeks since T0 (intervention group)	weeks since T0 (control group)	Outcome (primary or secondary)	Outcome_code	Outcome measure (self-reported)	Mode of data collection	Mode of data collection code	Inverted outcome?	raw mean score intervention group, T0	raw mean score intervention group, T1	raw mean score intervention group, T2	raw mean score intervention group, T3	raw mean score intervention group, T4	raw mean score control group, T0	raw mean score control group, T1
1	Angst et al. 2009	Switzerland	specialized hospital	2	chronic pain	1	999	999	interprofessional practice	2	999	interdisciplinary inpatient pain management ("Zurzach Interdisciplinary Pain Programme", ZISP): 1) medical care including adapted drug therapy, 2) graded activity exercises, 3) psychotherapy (on average: 6 daily sessions) - plus: interdisciplinary meetings	>100	28	usual care	331	significant difference between IG and CG: Sport >2h/ week (p= 0.006); no working capacity (p= 0.041); Diagnosis back pain (p= <0.001); Comorbidities -none (p= 0.020); Tricyclics & SNRIs (p= 0.002); Other drugs (p= 0.044); age (p=<0.001)	significant differences between IG and CG for nearly all outcome parameters	45.3	53.4	78.7	78.3	164	164	999	999	999	143	143	999	999	999	NRS	Did all professions participate in meetings in which treatment decisions were made?; no balance at baseline (outcomes)	4	3	QoL - generic, SF-36: physical functioning	1111	SF-36	self-administered	2	no	39.0	48.0	999	999	999	44.7	52.5
1	Angst et al. 2009	Switzerland	specialized hospital	2	chronic pain	1	999	999	interprofessional practice	2	999	interdisciplinary inpatient pain management ("Zurzach Interdisciplinary Pain Programme", ZISP): 1) medical care including adapted drug therapy, 2) graded activity exercises, 3) psychotherapy (on average: 6 daily sessions) - plus: interdisciplinary meetings	>100	28	usual care	331	significant difference between IG and CG: Sport >2h/ week (p= 0.006); no working capacity (p= 0.041); Diagnosis back pain (p= <0.001); Comorbidities -none (p= 0.020); Tricyclics & SNRIs (p= 0.002); Other drugs (p= 0.044); age (p=<0.001)	significant differences between IG and CG for all outcome parameters	45.3	53.4	78.7	78.3	107	999	107	999	999	103	999	103	999	999	NRS	Did all professions participate in meetings in which treatment decisions were made?; no balance at baseline (outcomes)	26.07	26.07	QoL - generic, SF-36: physical functioning	1111	SF-36	self-administered	2	no	41.0	999	47.9	999	999	43.9	999
1	Angst et al. 2009	Switzerland	specialized hospital	2	chronic pain	1	999	999	interprofessional practice	2	999	interdisciplinary inpatient pain management ("Zurzach Interdisciplinary Pain Programme", ZISP): 1) medical care including adapted drug therapy, 2) graded activity exercises, 3) psychotherapy (on average: 6 daily sessions) - plus: interdisciplinary meetings	>100	28	usual care	331	significant difference between IG and CG: Sport >2h/ week (p= 0.006); no working capacity (p= 0.041); Diagnosis back pain (p= <0.001); Comorbidities -none (p= 0.020); Tricyclics & SNRIs (p= 0.002); Other drugs (p= 0.044); age (p=<0.001)	significant differences between IG and CG for all outcome parameters	45.3	53.4	78.7	78.3	164	164	999	999	999	143	143	999	999	999	NRS	Did all professions participate in meetings in which treatment decisions were made?; no balance at baseline (outcomes)	4	3	QoL - generic, SF-36: social functioning	1112	SF-36	self-administered	2	no	40.8	53.3	999	999	999	51.8	56.7
1	Angst et al. 2009	Switzerland	specialized hospital	2	chronic pain	1	999	999	interprofessional practice	2	999	interdisciplinary inpatient pain management ("Zurzach Interdisciplinary Pain Programme", ZISP): 1) medical care including adapted drug therapy, 2) graded activity exercises, 3) psychotherapy (on average: 6 daily sessions) - plus: interdisciplinary meetings	>100	28	usual care	331	significant difference between IG and CG: Sport >2h/ week (p= 0.006); no working capacity (p= 0.041); Diagnosis back pain (p= <0.001); Comorbidities -none (p= 0.020); Tricyclics & SNRIs (p= 0.002); Other drugs (p= 0.044); age (p=<0.001)	significant differences between IG and CG for all outcome parameters	45.3	53.4	78.7	78.3	107	999	107	999	999	103	999	103	999	999	NRS	Did all professions participate in meetings in which treatment decisions were made?; no balance at baseline (outcomes)	26.07	26.07	QoL - generic, SF-36: social functioning	1112	SF-36	self-administered	2	no	42.9	999	46.0	999	999	51.2	999
1	Angst et al. 2009	Switzerland	specialized hospital	2	chronic pain	1	999	999	interprofessional practice	2	999	interdisciplinary inpatient pain management ("Zurzach Interdisciplinary Pain Programme", ZISP): 1) medical care including adapted drug therapy, 2) graded activity exercises, 3) psychotherapy (on average: 6 daily sessions) - plus: interdisciplinary meetings	>100	28	usual care	331	significant difference between IG and CG: Sport >2h/ week (p= 0.006); no working capacity (p= 0.041); Diagnosis back pain (p= <0.001); Comorbidities -none (p= 0.020); Tricyclics & SNRIs (p= 0.002); Other drugs (p= 0.044); age (p=<0.001)	significant differences between IG and CG for all outcome parameters	45.3	53.4	78.7	78.3	164	164	999	999	999	143	143	999	999	999	NRS	Did all professions participate in meetings in which treatment decisions were made?; no balance at baseline (outcomes)	4	3	Pain - WHYMPI: pain severity	2111	WHYMPI	self-administered	2	no	23.1	33.9	999	999	999	29.8	39.2
1	Angst et al. 2009	Switzerland	specialized hospital	2	chronic pain	1	999	999	interprofessional practice	2	999	interdisciplinary inpatient pain management ("Zurzach Interdisciplinary Pain Programme", ZISP): 1) medical care including adapted drug therapy, 2) graded activity exercises, 3) psychotherapy (on average: 6 daily sessions) - plus: interdisciplinary meetings	>100	28	usual care	331	significant difference between IG and CG: Sport >2h/ week (p= 0.006); no working capacity (p= 0.041); Diagnosis back pain (p= <0.001); Comorbidities -none (p= 0.020); Tricyclics & SNRIs (p= 0.002); Other drugs (p= 0.044); age (p=<0.001)	significant differences between IG and CG for all outcome parameters	45.3	53.4	78.7	78.3	107	999	107	999	999	103	999	103	999	999	NRS	Did all professions participate in meetings in which treatment decisions were made?; no balance at baseline (outcomes)	26.07	26.07	Pain - WHYMPI: pain severity	2111	WHYMPI	self-administered	2	no	23.6	999	29.9	999	999	31.2	999
1	Angst et al. 2009	Switzerland	specialized hospital	2	chronic pain	1	999	999	interprofessional practice	2	999	interdisciplinary inpatient pain management ("Zurzach Interdisciplinary Pain Programme", ZISP): 1) medical care including adapted drug therapy, 2) graded activity exercises, 3) psychotherapy (on average: 6 daily sessions) - plus: interdisciplinary meetings	>100	28	usual care	331	significant difference between IG and CG: Sport >2h/ week (p= 0.006); no working capacity (p= 0.041); Diagnosis back pain (p= <0.001); Comorbidities -none (p= 0.020); Tricyclics & SNRIs (p= 0.002); Other drugs (p= 0.044); age (p=<0.001)	significant differences between IG and CG for all outcome parameters	45.3	53.4	78.7	78.3	164	164	999	999	999	143	143	999	999	999	NRS	Did all professions participate in meetings in which treatment decisions were made?; no balance at baseline (outcomes)	4	3	Psychiatric morbidity - HADS: depression	312	HADS	self-administered	2	no	54.0	62.1	999	999	999	64.5	70.6
1	Angst et al. 2009	Switzerland	specialized hospital	2	chronic pain	1	999	999	interprofessional practice	2	999	interdisciplinary inpatient pain management ("Zurzach Interdisciplinary Pain Programme", ZISP): 1) medical care including adapted drug therapy, 2) graded activity exercises, 3) psychotherapy (on average: 6 daily sessions) - plus: interdisciplinary meetings	>100	28	usual care	331	significant difference between IG and CG: Sport >2h/ week (p= 0.006); no working capacity (p= 0.041); Diagnosis back pain (p= <0.001); Comorbidities -none (p= 0.020); Tricyclics & SNRIs (p= 0.002); Other drugs (p= 0.044); age (p=<0.001)	significant differences between IG and CG for all outcome parameters	45.3	53.4	78.7	78.3	107	999	107	999	999	103	999	103	999	999	NRS	Did all professions participate in meetings in which treatment decisions were made?; no balance at baseline (outcomes)	26.07	26.07	Psychiatric morbidity - HADS: depression	312	HADS	self-administered	2	no	55.1	999	56.2	999	999	64.8	999
1	Angst et al. 2009	Switzerland	specialized hospital	2	chronic pain	1	999	999	interprofessional practice	2	999	interdisciplinary inpatient pain management ("Zurzach Interdisciplinary Pain Programme", ZISP): 1) medical care including adapted drug therapy, 2) graded activity exercises, 3) psychotherapy (on average: 6 daily sessions) - plus: interdisciplinary meetings	>100	28	usual care	331	significant difference between IG and CG: Sport >2h/ week (p= 0.006); no working capacity (p= 0.041); Diagnosis back pain (p= <0.001); Comorbidities -none (p= 0.020); Tricyclics & SNRIs (p= 0.002); Other drugs (p= 0.044); age (p=<0.001)	significant differences between IG and CG for all outcome parameters	45.3	53.4	78.7	78.3	164	164	999	999	999	143	143	999	999	999	NRS	Did all professions participate in meetings in which treatment decisions were made?; no balance at baseline (outcomes)	4	3	Psychiatric morbidity - HADS: anxiety	311	HADS	self-administered	2	no	50.3	55.9	999	999	999	59.8	65.7
1	Angst et al. 2009	Switzerland	specialized hospital	2	chronic pain	1	999	999	interprofessional practice	2	999	interdisciplinary inpatient pain management ("Zurzach Interdisciplinary Pain Programme", ZISP): 1) medical care including adapted drug therapy, 2) graded activity exercises, 3) psychotherapy (on average: 6 daily sessions) - plus: interdisciplinary meetings	>100	28	usual care	331	significant difference between IG and CG: Sport >2h/ week (p= 0.006); no working capacity (p= 0.041); Diagnosis back pain (p= <0.001); Comorbidities -none (p= 0.020); Tricyclics & SNRIs (p= 0.002); Other drugs (p= 0.044); age (p=<0.001)	significant differences between IG and CG for all outcome parameters	45.3	53.4	78.7	78.3	107	999	107	999	999	103	999	103	999	999	NRS	Did all professions participate in meetings in which treatment decisions were made?; no balance at baseline (outcomes)	26.07	26.07	Psychiatric morbidity - HADS: anxiety	311	HADS	self-administered	2	no	50.7	999	54.3	999	999	60.4	999
1	Angst et al. 2009	Switzerland	specialized hospital	2	chronic pain	1	999	999	interprofessional practice	2	999	interdisciplinary inpatient pain management ("Zurzach Interdisciplinary Pain Programme", ZISP): 1) medical care including adapted drug therapy, 2) graded activity exercises, 3) psychotherapy (on average: 6 daily sessions) - plus: interdisciplinary meetings	>100	28	usual care	331	significant difference between IG and CG: Sport >2h/ week (p= 0.006); no working capacity (p= 0.041); Diagnosis back pain (p= <0.001); Comorbidities -none (p= 0.020); Tricyclics & SNRIs (p= 0.002); Other drugs (p= 0.044); age (p=<0.001)	significant differences between IG and CG for all outcome parameters	45.3	53.4	78.7	78.3	164	164	999	999	999	143	143	999	999	999	NRS	Did all professions participate in meetings in which treatment decisions were made?; no balance at baseline (outcomes)	4	3	Pain - WHYMPI: life control	2112	WHYMPI	self-administered	2	no	48.7	58.8	999	999	999	58.0	64.8
1	Angst et al. 2009	Switzerland	specialized hospital	2	chronic pain	1	999	999	interprofessional practice	2	999	interdisciplinary inpatient pain management ("Zurzach Interdisciplinary Pain Programme", ZISP): 1) medical care including adapted drug therapy, 2) graded activity exercises, 3) psychotherapy (on average: 6 daily sessions) - plus: interdisciplinary meetings	>100	28	usual care	331	significant difference between IG and CG: Sport >2h/ week (p= 0.006); no working capacity (p= 0.041); Diagnosis back pain (p= <0.001); Comorbidities -none (p= 0.020); Tricyclics & SNRIs (p= 0.002); Other drugs (p= 0.044); age (p=<0.001)	significant differences between IG and CG for all outcome parameters	45.3	53.4	78.7	78.3	107	999	107	999	999	103	999	103	999	999	NRS	Did all professions participate in meetings in which treatment decisions were made?; no balance at baseline (outcomes)	26.07	26.07	Pain - WHYMPI: life control	2112	WHYMPI	self-administered	2	no	49.5	999	52.5	999	999	58.4	999
1	Angst et al. 2009	Switzerland	specialized hospital	2	chronic pain	1	999	999	interprofessional practice	2	999	interdisciplinary inpatient pain management ("Zurzach Interdisciplinary Pain Programme", ZISP): 1) medical care including adapted drug therapy, 2) graded activity exercises, 3) psychotherapy (on average: 6 daily sessions) - plus: interdisciplinary meetings	>100	28	usual care	331	significant difference between IG and CG: Sport >2h/ week (p= 0.006); no working capacity (p= 0.041); Diagnosis back pain (p= <0.001); Comorbidities -none (p= 0.020); Tricyclics & SNRIs (p= 0.002); Other drugs (p= 0.044); age (p=<0.001)	significant differences between IG and CG for all outcome parameters	45.3	53.4	78.7	78.3	164	164	999	999	999	143	143	999	999	999	NRS	Did all professions participate in meetings in which treatment decisions were made?; no balance at baseline (outcomes)	4	3	Coping Strategies - CSQ: catastrophizing	4111	CSQ	self-administered	2	no	46.1	52.2	999	999	999	54.0	58.7
1	Angst et al. 2009	Switzerland	specialized hospital	2	chronic pain	1	999	999	interprofessional practice	2	999	interdisciplinary inpatient pain management ("Zurzach Interdisciplinary Pain Programme", ZISP): 1) medical care including adapted drug therapy, 2) graded activity exercises, 3) psychotherapy (on average: 6 daily sessions) - plus: interdisciplinary meetings	>100	28	usual care	331	significant difference between IG and CG: Sport >2h/ week (p= 0.006); no working capacity (p= 0.041); Diagnosis back pain (p= <0.001); Comorbidities -none (p= 0.020); Tricyclics & SNRIs (p= 0.002); Other drugs (p= 0.044); age (p=<0.001)	significant differences between IG and CG for all outcome parameters	45.3	53.4	78.7	78.3	107	999	107	999	999	103	999	103	999	999	NRS	Did all professions participate in meetings in which treatment decisions were made?; no balance at baseline (outcomes)	26.07	26.07	Coping Strategies - CSQ: catastrophizing	4111	CSQ	self-administered	2	no	47.0	999	52.1	999	999	53.9	999
1	Angst et al. 2009	Switzerland	specialized hospital	2	chronic pain	1	999	999	interprofessional practice	2	999	interdisciplinary inpatient pain management ("Zurzach Interdisciplinary Pain Programme", ZISP): 1) medical care including adapted drug therapy, 2) graded activity exercises, 3) psychotherapy (on average: 6 daily sessions) - plus: interdisciplinary meetings	>100	28	usual care	331	significant difference between IG and CG: Sport >2h/ week (p= 0.006); no working capacity (p= 0.041); Diagnosis back pain (p= <0.001); Comorbidities -none (p= 0.020); Tricyclics & SNRIs (p= 0.002); Other drugs (p= 0.044); age (p=<0.001)	significant differences between IG and CG for all outcome parameters	45.3	53.4	78.7	78.3	164	164	999	999	999	143	143	999	999	999	NRS	Did all professions participate in meetings in which treatment decisions were made?; no balance at baseline (outcomes)	4	3	Coping Strategies - CSQ: ability to decrease pain	4112	CSQ	self-administered	2	no	37.2	45.0	999	999	999	40.3	45.6
1	Angst et al. 2009	Switzerland	specialized hospital	2	chronic pain	1	999	999	interprofessional practice	2	999	interdisciplinary inpatient pain management ("Zurzach Interdisciplinary Pain Programme", ZISP): 1) medical care including adapted drug therapy, 2) graded activity exercises, 3) psychotherapy (on average: 6 daily sessions) - plus: interdisciplinary meetings	>100	28	usual care	331	significant difference between IG and CG: Sport >2h/ week (p= 0.006); no working capacity (p= 0.041); Diagnosis back pain (p= <0.001); Comorbidities -none (p= 0.020); Tricyclics & SNRIs (p= 0.002); Other drugs (p= 0.044); age (p=<0.001)	significant differences between IG and CG for all outcome parameters	45.3	53.4	78.7	78.3	107	999	107	999	999	103	999	103	999	999	NRS	Did all professions participate in meetings in which treatment decisions were made?; no balance at baseline (outcomes)	26.07	26.07	Coping Strategies - CSQ: ability to decrease pain	4112	CSQ	self-administered	2	no	38.2	999	41.8	999	999	40.8	999
2	Boesen et al. 2018	Denmark	specialized hospital	2	multiple sclerosis	2	999	999	interprofessional practice + interprofessional organization	6	10	4 weeks of continuous hospitalization with 20 days of scheduled rehabilitation (mean: 3.5 hours of therapy per day); neurologist: consultant for the patient, supervisor for the team; drug therapy administered after usual guidelines and the neurologist's judgment	70	28	wait-list for 6 months (normal waiting time for referral was 1 year at that time)	427	999	999	51 (median)	51 (median)	68.5	67.8	209	209	999	999	999	204	204	999	999	999	RCT	only 48% of the admitted patients received the full 20days of MDR offered, and 30% received <=18 days; ITT with multiple imputation (lost to follow up at 6 month: -8 patients in control group, -30 patients in intervention group)	26.07	26.07	QoL - multiple sclerosis, FAMS	121	Functional Assessment of Multiple Sclerosis Questionnaire (FAMS)	interactively administered (e.g., interactive voice response systems or Web-based systems)	4	no
2	Boesen et al. 2018	Denmark	specialized hospital	2	multiple sclerosis	2	999	999	interprofessional practice + interprofessional organization	6	10	4 weeks of continuous hospitalization with 20 days of scheduled rehabilitation (mean: 3.5 hours of therapy per day); neurologist: consultant for the patient, supervisor for the team; drug therapy administered after usual guidelines and the neurologist's judgment	70	28	wait-list for 6 months (normal waiting time for referral was 1 year at that time)	427	999	999	51 (median)	51 (median)	68.5	67.8	209	209	999	999	999	204	204	999	999	999	RCT	only 48% of the admitted patients received the full 20days of MDR offered, and 30% received <=18 days; ITT with multiple imputation (lost to follow up at 6 month: -8 patients in control group, -30 patients in intervention group)	26.07	26.07	QoL - multiple sclerosis, MSIS-29: physical	1221	Multiple Sclerosis Impact Scale-29 Version 2 (MSIS-29)	interactively administered (e.g., interactive voice response systems or Web-based systems)	4	no
2	Boesen et al. 2018	Denmark	specialized hospital	2	multiple sclerosis	2	999	999	interprofessional practice + interprofessional organization	6	10	4 weeks of continuous hospitalization with 20 days of scheduled rehabilitation (mean: 3.5 hours of therapy per day); neurologist: consultant for the patient, supervisor for the team; drug therapy administered after usual guidelines and the neurologist's judgment	70	28	wait-list for 6 months (normal waiting time for referral was 1 year at that time)	427	999	999	51 (median)	51 (median)	68.5	67.8	209	209	999	999	999	204	204	999	999	999	RCT	only 48% of the admitted patients received the full 20days of MDR offered, and 30% received <=18 days; ITT with multiple imputation (lost to follow up at 6 month: -8 patients in control group, -30 patients in intervention group)	26.07	26.07	QoL - multiple sclerosis, MSIS-29: psychological	1222	Multiple Sclerosis Impact Scale-29 Version 2 (MSIS-29)	interactively administered (e.g., interactive voice response systems or Web-based systems)	4	no
2	Boesen et al. 2018	Denmark	specialized hospital	2	multiple sclerosis	2	999	999	interprofessional practice + interprofessional organization	6	10	4 weeks of continuous hospitalization with 20 days of scheduled rehabilitation (mean: 3.5 hours of therapy per day); neurologist: consultant for the patient, supervisor for the team; drug therapy administered after usual guidelines and the neurologist's judgment	70	28	wait-list for 6 months (normal waiting time for referral was 1 year at that time)	427	999	999	51 (median)	51 (median)	68.5	67.8	209	209	999	999	999	204	204	999	999	999	RCT	only 48% of the admitted patients received the full 20days of MDR offered, and 30% received <=18 days; ITT with multiple imputation (lost to follow up at 6 month: -8 patients in control group, -30 patients in intervention group)	26.07	26.07	QoL - generic, EQ-5D-5L	112	EQ-5D-5L	interactively administered (e.g., interactive voice response systems or Web-based systems)	4	no
2	Boesen et al. 2018	Denmark	specialized hospital	2	multiple sclerosis	2	999	999	interprofessional practice + interprofessional organization	6	10	4 weeks of continuous hospitalization with 20 days of scheduled rehabilitation (mean: 3.5 hours of therapy per day); neurologist: consultant for the patient, supervisor for the team; drug therapy administered after usual guidelines and the neurologist's judgment	70	28	wait-list for 6 months (normal waiting time for referral was 1 year at that time)	427	999	999	51 (median)	51 (median)	68.5	67.8	173	173	999	999	999	165	165	999	999	999	RCT	only 48% of the admitted patients received the full 20days of MDR offered, and 30% received <=18 days; ITT with multiple imputation (lost to follow up at 6 month: -8 patients in control group, -30 patients in intervention group)	26.07	26.07	QoL - generic, EQ VAS	114	EQ-VAS	interactively administered (e.g., interactive voice response systems or Web-based systems)	4	no
2	Boesen et al. 2018	Denmark	specialized hospital	2	multiple sclerosis	2	999	999	interprofessional practice + interprofessional organization	6	10	4 weeks of continuous hospitalization with 20 days of scheduled rehabilitation (mean: 3.5 hours of therapy per day); neurologist: consultant for the patient, supervisor for the team; drug therapy administered after usual guidelines and the neurologist's judgment	70	28	wait-list for 6 months (normal waiting time for referral was 1 year at that time)	427	999	999	51 (median)	51 (median)	68.5	67.8	209	209	999	999	999	204	204	999	999	999	RCT	only 48% of the admitted patients received the full 20days of MDR offered, and 30% received <=18 days; ITT with multiple imputation (lost to follow up at 6 month: -8 patients in control group, -30 patients in intervention group)	26.07	26.07	QoL - generic, 15 D Questionnaire	115	15D Questionnaire	interactively administered (e.g., interactive voice response systems or Web-based systems)	4	no
3	Counsell et al. 2000	USA	District/first-level referral hospital	3	old age (>70)	3	999	999	interprofessional practice	2	4	ACE: Acute Care for Elders; ACE includes a specially designed environment (with, for example, carpeting and uncluttered hallways); patient-centered care, including nursing care plans for prevention of disability and rehabilitation; planning for patient discharge to home; and review of medical care to prevent iatrogenic illness.; daily interdisciplinary team rounds	999	6	usual care	1531	significant difference between IG and CG: age (p=0.04); chronic lung disease (p= 0.006)	999	80	79	60	61	999	480	999	999	999	999	478	999	999	999	RCT	unknown questionnaire for satisfaction; Likert scales were used to rate satisfaction for individual items on questionnaires. These ratings were combined into composite scores having a range of 0-100; assessed 1 month after discharge (single point of measure)	999	999	Satisfaction - unknown measure/ self-developed	53	unknown measure/ self-developed	interviewer-administered	1	no	999	75	999	999	999	999	72
3	Counsell et al. 2000	USA	District/first-level referral hospital	3	old age (>70)	3	999	999	interprofessional practice	2	4	ACE: Acute Care for Elders; ACE includes a specially designed environment (with, for example, carpeting and uncluttered hallways); patient-centered care, including nursing care plans for prevention of disability and rehabilitation; planning for patient discharge to home; and review of medical care to prevent iatrogenic illness.; daily interdisciplinary team rounds	999	6	usual care	1531	significant difference between IG and CG: age (p=0.04); chronic lung disease (p= 0.006)	yes	80	79	60	61	746	746	999	999	999	736	736	999	999	999	RCT	unknown questionnaire for satisfaction; Likert scales were used to rate satisfaction for individual items on questionnaires. These ratings were combined into composite scores having a range of 0-100; assessed 1 month after discharge (single point of measure)	6.1	6.3	Functional ability and health status - ADL decline: generic	6151	ADL decline: generic	interviewer-administered	1	yes
3	Counsell et al. 2000	USA	District/first-level referral hospital	3	old age (>70)	3	999	999	interprofessional practice	2	4	ACE: Acute Care for Elders; ACE includes a specially designed environment (with, for example, carpeting and uncluttered hallways); patient-centered care, including nursing care plans for prevention of disability and rehabilitation; planning for patient discharge to home; and review of medical care to prevent iatrogenic illness.; daily interdisciplinary team rounds	999	6	usual care	1531	significant difference between IG and CG: age (p=0.04); chronic lung disease (p= 0.006)	yes	80	79	60	61	746	746	999	999	999	736	736	999	999	999	RCT	unknown questionnaire for satisfaction; Likert scales were used to rate satisfaction for individual items on questionnaires. These ratings were combined into composite scores having a range of 0-100; assessed 1 month after discharge (single point of measure)	6.1	6.3	Functional ability and health status - ADL: instrumental ADL (IADL)	6152	IADL	interviewer-administered	1	no	999	3.5	999	999	999	999	3.4
4	Deenik et al. 2018	Netherlands	specialized hospital	2	severe mental illness	4	999	999	interprofessional practice + interprofessional organization	6	4	MULTI: multidisciplinary lifestyle enhancing treatment; lifestyle interventions, improved daily structure; review of existing policies, participation of nurses in day to day program; supervised by a psychiatrist	999	999	usual care	123	On average, patients receiving MULTI were younger (M = −6.52 years, 95% CI: 10.41 to −2.63), had a higher baseline illness severity (M = 0.64, 95% CI: 0.17 to 1.10) and were more frequently diagnosed with schizophrenia or other psychotic disorders (X 2 = 19.63, p < .001), compared to patients receiving TAU.	999	52.2	58.7	33.8	42.6	65	65	999	999	999	47	47	999	999	999	CBA		999	999	QoL - generic, EQ-5D	113	EQ-5D	interviewer-administered	1	no	0.59	0.71	999	999	999	0.68	0.74
4	Deenik et al. 2018	Netherlands	specialized hospital	2	severe mental illness	4	999	999	interprofessional practice + interprofessional organization	6	4	MULTI: multidisciplinary lifestyle enhancing treatment; lifestyle interventions, improved daily structure; review of existing policies, participation of nurses in day to day program; supervised by a psychiatrist	999	999	usual care	123	On average, patients receiving MULTI were younger (M = −6.52 years, 95% CI: 10.41 to −2.63), had a higher baseline illness severity (M = 0.64, 95% CI: 0.17 to 1.10) and were more frequently diagnosed with schizophrenia or other psychotic disorders (X 2 = 19.63, p < .001), compared to patients receiving TAU.	999	52.2	58.7	33.8	42.6	65	65	999	999	999	47	47	999	999	999	CBA		999	999	QoL - generic, WHOQoL bref: physical	1171	WHOQoL-Bref	interviewer-administered	1	no	13.48	14.50	999	999	999	14.31	15.05
4	Deenik et al. 2018	Netherlands	specialized hospital	2	severe mental illness	4	999	999	interprofessional practice + interprofessional organization	6	4	MULTI: multidisciplinary lifestyle enhancing treatment; lifestyle interventions, improved daily structure; review of existing policies, participation of nurses in day to day program; supervised by a psychiatrist	999	999	usual care	123	On average, patients receiving MULTI were younger (M = −6.52 years, 95% CI: 10.41 to −2.63), had a higher baseline illness severity (M = 0.64, 95% CI: 0.17 to 1.10) and were more frequently diagnosed with schizophrenia or other psychotic disorders (X 2 = 19.63, p < .001), compared to patients receiving TAU.	999	52.2	58.7	33.8	42.6	65	65	999	999	999	47	47	999	999	999	CBA		999	999	QoL - generic, WHOQoL bref: psychological	1172	WHOQoL-Bref	interviewer-administered	1	no	12.74	13.57	999	999	999	13.99	15.08
4	Deenik et al. 2018	Netherlands	specialized hospital	2	severe mental illness	4	999	999	interprofessional practice + interprofessional organization	6	4	MULTI: multidisciplinary lifestyle enhancing treatment; lifestyle interventions, improved daily structure; review of existing policies, participation of nurses in day to day program; supervised by a psychiatrist	999	999	usual care	123	On average, patients receiving MULTI were younger (M = −6.52 years, 95% CI: 10.41 to −2.63), had a higher baseline illness severity (M = 0.64, 95% CI: 0.17 to 1.10) and were more frequently diagnosed with schizophrenia or other psychotic disorders (X 2 = 19.63, p < .001), compared to patients receiving TAU.	999	52.2	58.7	33.8	42.6	65	65	999	999	999	47	47	999	999	999	CBA		999	999	QoL - generic, WHOQoL bref: social	1173	WHOQoL-Bref	interviewer-administered	1	no	12.70	14.46	999	999	999	13.67	15.29
4	Deenik et al. 2018	Netherlands	specialized hospital	2	severe mental illness	4	999	999	interprofessional practice + interprofessional organization	6	4	MULTI: multidisciplinary lifestyle enhancing treatment; lifestyle interventions, improved daily structure; review of existing policies, participation of nurses in day to day program; supervised by a psychiatrist	999	999	usual care	123	On average, patients receiving MULTI were younger (M = −6.52 years, 95% CI: 10.41 to −2.63), had a higher baseline illness severity (M = 0.64, 95% CI: 0.17 to 1.10) and were more frequently diagnosed with schizophrenia or other psychotic disorders (X 2 = 19.63, p < .001), compared to patients receiving TAU.	999	52.2	58.7	33.8	42.6	65	65	999	999	999	47	47	999	999	999	CBA		999	999	QoL - generic, WHOQoL bref: environmental	1174	WHOQoL-Bref	interviewer-administered	1	no	14.85	15.46	999	999	999	14.89	15.85
5	Gade et al. 2008	USA	general hospital	1	palliative care	5	These interventions are designed to improve symptom management, help patients and families better understand prognosis and treatment options, clarify goals of care, and assist in planning for disease progression.	Interdisciplinary PC teams are believed to be particularly helpful in addressing the full spectrum of patients’ health, spiritual, and psychosocial needs, and aligning treatment choices with patients’ values and goals.	interprofessional practice	2	4	IPCS: consultative Interdisciplinary palliative care service	999	7	usual care	517	yes	yes	73.6	73.1	59	51	240	186	999	999	999	204	188	999	999	999	RCT	combined patient and proxy responses	0.42	0.28	QoL - generic, MCOHPQ: physical area	1161	Modified City of Hope QoL Patient Questionnaire (MCOHPQ)	self-administered	2	yes	5.2	4.0	999	999	999	5.1	4.1
5	Gade et al. 2008	USA	general hospital	1	palliative care	5	These interventions are designed to improve symptom management, help patients and families better understand prognosis and treatment options, clarify goals of care, and assist in planning for disease progression.	Interdisciplinary PC teams are believed to be particularly helpful in addressing the full spectrum of patients’ health, spiritual, and psychosocial needs, and aligning treatment choices with patients’ values and goals.	interprofessional practice	2	4	IPCS: consultative Interdisciplinary palliative care service	999	7	usual care	517	yes	yes	73.6	73.1	59	51	243	184	999	999	999	206	177	999	999	999	RCT	combined patient and proxy responses	0.42	0.28	QoL - generic, MCOHPQ: emotional/relationship area	1162	Modified City of Hope QoL Patient Questionnaire (MCOHPQ)	self-administered	2	yes	6.3	7.0	999	999	999	6.2	6.7
5	Gade et al. 2008	USA	general hospital	1	palliative care	5	These interventions are designed to improve symptom management, help patients and families better understand prognosis and treatment options, clarify goals of care, and assist in planning for disease progression.	Interdisciplinary PC teams are believed to be particularly helpful in addressing the full spectrum of patients’ health, spiritual, and psychosocial needs, and aligning treatment choices with patients’ values and goals.	interprofessional practice	2	4	IPCS: consultative Interdisciplinary palliative care service	999	7	usual care	517	yes	yes	73.6	73.1	59	51	254	202	999	999	999	216	189	999	999	999	RCT	combined patient and proxy responses	0.42	0.28	QoL - generic, MCOHPQ: spiritual area	1163	Modified City of Hope QoL Patient Questionnaire (MCOHPQ)	self-administered	2	no	6.8	6.6	999	999	999	6.5	6.2
5	Gade et al. 2008	USA	general hospital	1	palliative care	5	These interventions are designed to improve symptom management, help patients and families better understand prognosis and treatment options, clarify goals of care, and assist in planning for disease progression.	Interdisciplinary PC teams are believed to be particularly helpful in addressing the full spectrum of patients’ health, spiritual, and psychosocial needs, and aligning treatment choices with patients’ values and goals.	interprofessional practice	2	4	IPCS: consultative Interdisciplinary palliative care service	999	7	usual care	517	yes	yes	73.6	73.1	59	51	266	199	999	999	999	227	191	999	999	999	RCT	combined patient and proxy responses	0.42	0.28	QoL - generic, MCOHPQ: quality of life	1164	Modified City of Hope QoL Patient Questionnaire (MCOHPQ)	self-administered	2	no	4.1	6.4	999	999	999	4.1	6.3
5	Gade et al. 2008	USA	general hospital	1	palliative care	5	These interventions are designed to improve symptom management, help patients and families better understand prognosis and treatment options, clarify goals of care, and assist in planning for disease progression.	Interdisciplinary PC teams are believed to be particularly helpful in addressing the full spectrum of patients’ health, spiritual, and psychosocial needs, and aligning treatment choices with patients’ values and goals.	interprofessional practice	2	4	IPCS: consultative Interdisciplinary palliative care service	999	7	usual care	517	yes	yes	73.6	73.1	59	51	156	999	999	999	999	139	999	999	999	999	RCT	combined patient and proxy responses	999	999	Satisfaction - generic, MCOHPQ: Place of care environment scale	5511	Modified City of Hope QoL Patient Questionnaire (MCOHPQ)	self-administered	2	no	6.8	999	999	999	999	6.4	999
5	Gade et al. 2008	USA	general hospital	1	palliative care	5	These interventions are designed to improve symptom management, help patients and families better understand prognosis and treatment options, clarify goals of care, and assist in planning for disease progression.	Interdisciplinary PC teams are believed to be particularly helpful in addressing the full spectrum of patients’ health, spiritual, and psychosocial needs, and aligning treatment choices with patients’ values and goals.	interprofessional practice	2	4	IPCS: consultative Interdisciplinary palliative care service	999	7	usual care	517	yes	yes	73.6	73.1	59	51	185	999	999	999	999	156	999	999	999	999	RCT	combined patient and proxy responses	999	999	Satisfaction - generic, MCOHPQ: Doctors, nurses/other health care providers communication scale	5512	Modified City of Hope QoL Patient Questionnaire (MCOHPQ)	self-administered	2	no	8.0	999	999	999	999	7.4	999
6	Goldberg et al. 2013	GB	general hospital	1	cognitive impairment in old age (>65)	6	999	999	interprofessional education + interprofessional practice + interprofessional organization	7	7	treatment in specialist medical and mental health unit: acute geriatric medical ward with five enhances components (specialist mental health staff, statt training & education, therapeutic programme, environment, inclusive approach to family carers)	999	11	usual care	600	significant difference between IG and CG: care home resident (p=0.03); Median (IQR) delirium severity/46 (DRS Score) (p=0.03); Categorical delirium (DRS > 17.75) (p=0.02); previous paralysis or hemiparesis (p=0.01); previous hip fracture (p=0.01)	999	85	85	55	49	128	999	999	999	999	123	999	999	999	999	RCT	outcomes at 90 days after randomization	999	999	QoL - generic, EQ-5D, self completed	1131	EQ-5D	interviewer-administered	1	yes	0.59	999	999	999	999	0.57	999
6	Goldberg et al. 2013	GB	general hospital	1	cognitive impairment in old age (>65)	6	999	999	interprofessional education + interprofessional practice + interprofessional organization	7	7	treatment in specialist medical and mental health unit: acute geriatric medical ward with five enhances components (specialist mental health staff, statt training & education, therapeutic programme, environment, inclusive approach to family carers)	999	11	usual care	600	significant difference between IG and CG: care home resident (p=0.03); Median (IQR) delirium severity/46 (DRS Score) (p=0.03); Categorical delirium (DRS > 17.75) (p=0.02); previous paralysis or hemiparesis (p=0.01); previous hip fracture (p=0.01)	999	85	85	55	49	129	999	999	999	999	134	999	999	999	999	RCT	outcomes at 90 days after randomization	999	999	QoL - generic, EQ-5D, proxy completed	1132	EQ-5D	interviewer-administered	1	yes	0.26	999	999	999	999	0.31	999
6	Goldberg et al. 2013	GB	general hospital	1	cognitive impairment in old age (>65)	6	999	999	interprofessional education + interprofessional practice + interprofessional organization	7	7	treatment in specialist medical and mental health unit: acute geriatric medical ward with five enhances components (specialist mental health staff, statt training & education, therapeutic programme, environment, inclusive approach to family carers)	999	11	usual care	600	significant difference between IG and CG: care home resident (p=0.03); Median (IQR) delirium severity/46 (DRS Score) (p=0.03); Categorical delirium (DRS > 17.75) (p=0.02); previous paralysis or hemiparesis (p=0.01); previous hip fracture (p=0.01)	999	85	85	55	49	110	999	999	999	999	112	999	999	999	999	RCT	outcomes at 90 days after randomization	999	999	QoL - dementia, DEMQOL, self completed	1241	DEMQOL	interviewer-administered	1	no	83	999	999	999	999	83	999
6	Goldberg et al. 2013	GB	general hospital	1	cognitive impairment in old age (>65)	6	999	999	interprofessional education + interprofessional practice + interprofessional organization	7	7	treatment in specialist medical and mental health unit: acute geriatric medical ward with five enhances components (specialist mental health staff, statt training & education, therapeutic programme, environment, inclusive approach to family carers)	999	11	usual care	600	significant difference between IG and CG: care home resident (p=0.03); Median (IQR) delirium severity/46 (DRS Score) (p=0.03); Categorical delirium (DRS > 17.75) (p=0.02); previous paralysis or hemiparesis (p=0.01); previous hip fracture (p=0.01)	999	85	85	55	49	150	999	999	999	999	138	999	999	999	999	RCT	outcomes at 90 days after randomization	999	999	QoL - dementia, DEMQOL, proxy completed	1242	DEMQOL	interviewer-administered	1	no	91	999	999	999	999	92	999
6	Goldberg et al. 2013	GB	general hospital	1	cognitive impairment in old age (>65)	6	999	999	interprofessional education + interprofessional practice + interprofessional organization	7	7	treatment in specialist medical and mental health unit: acute geriatric medical ward with five enhances components (specialist mental health staff, statt training & education, therapeutic programme, environment, inclusive approach to family carers)	999	11	usual care	600	significant difference between IG and CG: care home resident (p=0.03); Median (IQR) delirium severity/46 (DRS Score) (p=0.03); Categorical delirium (DRS > 17.75) (p=0.02); previous paralysis or hemiparesis (p=0.01); previous hip fracture (p=0.01)	999	85	85	55	49	152	999	999	999	999	140	999	999	999	999	RCT	outcomes at 90 days after randomization	999	999	Functional ability and health status - London handicap scale	611	short London handicap scale (LHS)	interviewer-administered	1	yes	39	999	999	999	999	41	999
7	Hamnes et al. 2012	Norway	specialized hospital	2	fibromyalgia	7	999	999	interprofessional practice + interprofessional organization	6	8	one week multidisciplinary inpatient self-management programme: individual consultations, individual and group exercises, writing goals, group discussion, patient education (teaching stressors and stress reactions), walking, presentation of organizations, creating activity, visiting museum	999	7	no treatment (waiting list)	150	significant difference between IG and CG: gender (p=0.01)	yes	45.4	49.7	92	100	75	58	999	999	999	72	60	999	999	999	RCT	All participants in the study waited a shorter time to participate in SMP than normal (normal: more than a year). The intervention group waited one to six months and the control group eight months or more from inclusion in the study until they participated in the SMP.	3	3	Psychiatric morbidity - GHQ-20	32	GHQ-20	computer-administered or computer-assisted	3	yes	27.0	25.0				26.4	24.6
7	Hamnes et al. 2012	Norway	specialized hospital	2	fibromyalgia	7	999	999	interprofessional practice + interprofessional organization	6	8	one week multidisciplinary inpatient self-management programme: individual consultations, individual and group exercises, writing goals, group discussion, patient education (teaching stressors and stress reactions), walking, presentation of organizations, creating activity, visiting museum	999	7	no treatment (waiting list)	150	significant difference between IG and CG: gender (p=0.01)	yes	45.4	49.7	92	100	75	58	999	999	999	72	60	999	999	999	RCT	All participants in the study waited a shorter time to participate in SMP than normal (normal: more than a year). The intervention group waited one to six months and the control group eight months or more from inclusion in the study until they participated in the SMP.	3	3	Managing one's own health care - EC-17	71	Effective Musculoskeletal Consumer Scale (EC-17)	computer-administered or computer-assisted	3	no
7	Hamnes et al. 2012	Norway	specialized hospital	2	fibromyalgia	7	999	999	interprofessional practice + interprofessional organization	6	8	one week multidisciplinary inpatient self-management programme: individual consultations, individual and group exercises, writing goals, group discussion, patient education (teaching stressors and stress reactions), walking, presentation of organizations, creating activity, visiting museum	999	7	no treatment (waiting list)	150	significant difference between IG and CG: gender (p=0.01)	yes	45.4	49.7	92	100	75	58	999	999	999	72	60	999	999	999	RCT	All participants in the study waited a shorter time to participate in SMP than normal (normal: more than a year). The intervention group waited one to six months and the control group eight months or more from inclusion in the study until they participated in the SMP.	3	3	Coping - arthritis, ASES: pain	4211	Arthritis Self-Efficacy scale (ASES)	computer-administered or computer-assisted	3	no
7	Hamnes et al. 2012	Norway	specialized hospital	2	fibromyalgia	7	999	999	interprofessional practice + interprofessional organization	6	8	one week multidisciplinary inpatient self-management programme: individual consultations, individual and group exercises, writing goals, group discussion, patient education (teaching stressors and stress reactions), walking, presentation of organizations, creating activity, visiting museum	999	7	no treatment (waiting list)	150	significant difference between IG and CG: gender (p=0.01)	yes	45.4	49.7	92	100	75	58	999	999	999	72	60	999	999	999	RCT	All participants in the study waited a shorter time to participate in SMP than normal (normal: more than a year). The intervention group waited one to six months and the control group eight months or more from inclusion in the study until they participated in the SMP.	3	3	Coping - arthritis, ASES: symptoms	4212	Arthritis Self-Efficacy scale (ASES)	computer-administered or computer-assisted	3	no
7	Hamnes et al. 2012	Norway	specialized hospital	2	fibromyalgia	7	999	999	interprofessional practice + interprofessional organization	6	8	one week multidisciplinary inpatient self-management programme: individual consultations, individual and group exercises, writing goals, group discussion, patient education (teaching stressors and stress reactions), walking, presentation of organizations, creating activity, visiting museum	999	7	no treatment (waiting list)	150	significant difference between IG and CG: gender (p=0.01)	yes	45.4	49.7	92	100	75	58	999	999	999	72	60	999	999	999	RCT	All participants in the study waited a shorter time to participate in SMP than normal (normal: more than a year). The intervention group waited one to six months and the control group eight months or more from inclusion in the study until they participated in the SMP.	3	3	Coping - arthritis, ASES: function	4213	Arthritis Self-Efficacy scale (ASES)	computer-administered or computer-assisted	3	no
7	Hamnes et al. 2012	Norway	specialized hospital	2	fibromyalgia	7	999	999	interprofessional practice + interprofessional organization	6	8	one week multidisciplinary inpatient self-management programme: individual consultations, individual and group exercises, writing goals, group discussion, patient education (teaching stressors and stress reactions), walking, presentation of organizations, creating activity, visiting museum	999	7	no treatment (waiting list)	150	significant difference between IG and CG: gender (p=0.01)	yes	45.4	49.7	92	100	75	58	999	999	999	72	60	999	999	999	RCT	All participants in the study waited a shorter time to participate in SMP than normal (normal: more than a year). The intervention group waited one to six months and the control group eight months or more from inclusion in the study until they participated in the SMP.	3	3	Functional ability and health status - fibromyalgia, Fibromyalgia Impact Questionnaire	621	Fibromyalgia Impact Questionnaire (FIQ)	computer-administered or computer-assisted	3	yes
8	Brédart et al. 2009	France	specialized hospital	2	cancer	8	"The Multinational Association of Supportive Care in Cancer defines supportive care as “the prevention and management of the adverse effects of cancer and its treatment, including physical and psychosocial symptoms and side effects across the entire continuum of the cancer experience, and involving the enhancement of rehabilitation and survivorship”. Supportive care therefore comprises management…	999	interprofessional practice + interprofessional organization	6	6	use of a complex health care needs screening tool, implementation of weekly multidisciplinary liaison staff meeting, adoption of clinical guidelines; five mobile teams; professionals as consultants in the various hospital ward; supervised by a physician, assisted by paramedical professional	999	20	usual care	216	significant difference between IG and CG: time since diagnosis (p<0.01); length of hospital stay (p<0.01); Karnofsky performance status (p<0.01)	999	60	60	57	57	38	38	999	999	999	38	38	999	999	999	NRS	response rate at 2 months was lower for the more severely ill patients (no data)	8.69	8.69	QoL - cancer, EORTC QLQ-C30: physical functioning	1231	EORTC QLQ-C30	self-administered	2	no	68.5	75.1	999	999	999	76.1	80.1
8	Brédart et al. 2009	France	specialized hospital	2	cancer	8	"The Multinational Association of Supportive Care in Cancer defines supportive care as “the prevention and management of the adverse effects of cancer and its treatment, including physical and psychosocial symptoms and side effects across the entire continuum of the cancer experience, and involving the enhancement of rehabilitation and survivorship”. Supportive care therefore comprises management…	999	interprofessional practice + interprofessional organization	6	6	use of a complex health care needs screening tool, implementation of weekly multidisciplinary liaison staff meeting, adoption of clinical guidelines; five mobile teams; professionals as consultants in the various hospital ward; supervised by a physician, assisted by paramedical professional	999	20	usual care	216	significant difference between IG and CG: time since diagnosis (p<0.01); length of hospital stay (p<0.01); Karnofsky performance status (p<0.01)	999	60	60	57	57	17	17	999	999	999	17	17	999	999	999	NRS	response rate at 2 months was lower for the more severely ill patients (no data)	8.69	8.69	QoL - cancer, EORTC QLQ-C30: role functioning	1232	EORTC QLQ-C30	self-administered	2	no	74.5	62.7	999	999	999	76.5	72.5
8	Brédart et al. 2009	France	specialized hospital	2	cancer	8	"The Multinational Association of Supportive Care in Cancer defines supportive care as “the prevention and management of the adverse effects of cancer and its treatment, including physical and psychosocial symptoms and side effects across the entire continuum of the cancer experience, and involving the enhancement of rehabilitation and survivorship”. Supportive care therefore comprises management…	999	interprofessional practice + interprofessional organization	6	6	use of a complex health care needs screening tool, implementation of weekly multidisciplinary liaison staff meeting, adoption of clinical guidelines; five mobile teams; professionals as consultants in the various hospital ward; supervised by a physician, assisted by paramedical professional	999	20	usual care	216	significant difference between IG and CG: time since diagnosis (p<0.01); length of hospital stay (p<0.01); Karnofsky performance status (p<0.01)	999	60	60	57	57	37	37	999	999	999	37	37	999	999	999	NRS	response rate at 2 months was lower for the more severely ill patients (no data)	8.69	8.69	QoL - cancer, EORTC QLQ-C30: emotional functioning	1233	EORTC QLQ-C30	self-administered	2	no	55.2	63.7	999	999	999	66.2	74.2
8	Brédart et al. 2009	France	specialized hospital	2	cancer	8	"The Multinational Association of Supportive Care in Cancer defines supportive care as “the prevention and management of the adverse effects of cancer and its treatment, including physical and psychosocial symptoms and side effects across the entire continuum of the cancer experience, and involving the enhancement of rehabilitation and survivorship”. Supportive care therefore comprises management…	999	interprofessional practice + interprofessional organization	6	6	use of a complex health care needs screening tool, implementation of weekly multidisciplinary liaison staff meeting, adoption of clinical guidelines; five mobile teams; professionals as consultants in the various hospital ward; supervised by a physician, assisted by paramedical professional	999	20	usual care	216	significant difference between IG and CG: time since diagnosis (p<0.01); length of hospital stay (p<0.01); Karnofsky performance status (p<0.01)	999	60	60	57	57	26	26	999	999	999	26	26	999	999	999	NRS	response rate at 2 months was lower for the more severely ill patients (no data)	8.69	8.69	QoL - cancer, EORTC QLQ-C30: social functioning	1234	EORTC QLQ-C30	self-administered	2	no	64.1	58.3	999	999	999	71.8	77.0
8	Brédart et al. 2009	France	specialized hospital	2	cancer	8	"The Multinational Association of Supportive Care in Cancer defines supportive care as “the prevention and management of the adverse effects of cancer and its treatment, including physical and psychosocial symptoms and side effects across the entire continuum of the cancer experience, and involving the enhancement of rehabilitation and survivorship”. Supportive care therefore comprises management…	999	interprofessional practice + interprofessional organization	6	6	use of a complex health care needs screening tool, implementation of weekly multidisciplinary liaison staff meeting, adoption of clinical guidelines; five mobile teams; professionals as consultants in the various hospital ward; supervised by a physician, assisted by paramedical professional	999	20	usual care	216	significant difference between IG and CG: time since diagnosis (p<0.01); length of hospital stay (p<0.01); Karnofsky performance status (p<0.01)	999	60	60	57	57	39	39	999	999	999	39	39	999	999	999	NRS	response rate at 2 months was lower for the more severely ill patients (no data)	8.69	8.69	QoL - cancer, EORTC QLQ-C30: overall health status	1235	EORTC QLQ-C30	self-administered	2	no	47.2	56.0	999	999	999	56.4	58.3
8	Brédart et al. 2009	France	specialized hospital	2	cancer	8	"The Multinational Association of Supportive Care in Cancer defines supportive care as “the prevention and management of the adverse effects of cancer and its treatment, including physical and psychosocial symptoms and side effects across the entire continuum of the cancer experience, and involving the enhancement of rehabilitation and survivorship”. Supportive care therefore comprises management…	999	interprofessional practice + interprofessional organization	6	6	use of a complex health care needs screening tool, implementation of weekly multidisciplinary liaison staff meeting, adoption of clinical guidelines; five mobile teams; professionals as consultants in the various hospital ward; supervised by a physician, assisted by paramedical professional	999	20	usual care	216	significant difference between IG and CG: time since diagnosis (p<0.01); length of hospital stay (p<0.01); Karnofsky performance status (p<0.01)	999	60	60	57	57	36	36	999	999	999	36	36	999	999	999	NRS	response rate at 2 months was lower for the more severely ill patients (no data)	8.69	8.69	Satisfaction - Cancer, EORTC IN-PATSAT32: Doctors, Technical competence	52111	EORTC IN-PATSAT32	self-administered	2	no	79.7	73.8	999	999	999	82.4	76.4
8	Brédart et al. 2009	France	specialized hospital	2	cancer	8	"The Multinational Association of Supportive Care in Cancer defines supportive care as “the prevention and management of the adverse effects of cancer and its treatment, including physical and psychosocial symptoms and side effects across the entire continuum of the cancer experience, and involving the enhancement of rehabilitation and survivorship”. Supportive care therefore comprises management…	999	interprofessional practice + interprofessional organization	6	6	use of a complex health care needs screening tool, implementation of weekly multidisciplinary liaison staff meeting, adoption of clinical guidelines; five mobile teams; professionals as consultants in the various hospital ward; supervised by a physician, assisted by paramedical professional	999	20	usual care	216	significant difference between IG and CG: time since diagnosis (p<0.01); length of hospital stay (p<0.01); Karnofsky performance status (p<0.01)	999	60	60	57	57	37	37	999	999	999	37	37	999	999	999	NRS	response rate at 2 months was lower for the more severely ill patients (no data)	8.69	8.69	Satisfaction - Cancer, EORTC IN-PATSAT32: Doctors, Interpersonal quality	52112	EORTC IN-PATSAT32	self-administered	2	no	70.0	65.5	999	999	999	75.8	69.8
8	Brédart et al. 2009	France	specialized hospital	2	cancer	8	"The Multinational Association of Supportive Care in Cancer defines supportive care as “the prevention and management of the adverse effects of cancer and its treatment, including physical and psychosocial symptoms and side effects across the entire continuum of the cancer experience, and involving the enhancement of rehabilitation and survivorship”. Supportive care therefore comprises management…	999	interprofessional practice + interprofessional organization	6	6	use of a complex health care needs screening tool, implementation of weekly multidisciplinary liaison staff meeting, adoption of clinical guidelines; five mobile teams; professionals as consultants in the various hospital ward; supervised by a physician, assisted by paramedical professional	999	20	usual care	216	significant difference between IG and CG: time since diagnosis (p<0.01); length of hospital stay (p<0.01); Karnofsky performance status (p<0.01)	999	60	60	57	57	37	37	999	999	999	37	37	999	999	999	NRS	response rate at 2 months was lower for the more severely ill patients (no data)	8.69	8.69	Satisfaction - Cancer, EORTC IN-PATSAT32: Doctors, Information	52113	EORTC IN-PATSAT32	self-administered	2	no	61.7	59.3	999	999	999	69.7	70.6
8	Brédart et al. 2009	France	specialized hospital	2	cancer	8	"The Multinational Association of Supportive Care in Cancer defines supportive care as “the prevention and management of the adverse effects of cancer and its treatment, including physical and psychosocial symptoms and side effects across the entire continuum of the cancer experience, and involving the enhancement of rehabilitation and survivorship”. Supportive care therefore comprises management…	999	interprofessional practice + interprofessional organization	6	6	use of a complex health care needs screening tool, implementation of weekly multidisciplinary liaison staff meeting, adoption of clinical guidelines; five mobile teams; professionals as consultants in the various hospital ward; supervised by a physician, assisted by paramedical professional	999	20	usual care	216	significant difference between IG and CG: time since diagnosis (p<0.01); length of hospital stay (p<0.01); Karnofsky performance status (p<0.01)	999	60	60	57	57	36	36	999	999	999	36	36	999	999	999	NRS	response rate at 2 months was lower for the more severely ill patients (no data)	8.69	8.69	Satisfaction - Cancer, EORTC IN-PATSAT32: Doctors, Availability	52114	EORTC IN-PATSAT32	self-administered	2	no	61.8	60.1	999	999	999	71.9	66.3
8	Brédart et al. 2009	France	specialized hospital	2	cancer	8	"The Multinational Association of Supportive Care in Cancer defines supportive care as “the prevention and management of the adverse effects of cancer and its treatment, including physical and psychosocial symptoms and side effects across the entire continuum of the cancer experience, and involving the enhancement of rehabilitation and survivorship”. Supportive care therefore comprises management…	999	interprofessional practice + interprofessional organization	6	6	use of a complex health care needs screening tool, implementation of weekly multidisciplinary liaison staff meeting, adoption of clinical guidelines; five mobile teams; professionals as consultants in the various hospital ward; supervised by a physician, assisted by paramedical professional	999	20	usual care	216	significant difference between IG and CG: time since diagnosis (p<0.01); length of hospital stay (p<0.01); Karnofsky performance status (p<0.01)	999	60	60	57	57	40	40	999	999	999	40	40	999	999	999	NRS	response rate at 2 months was lower for the more severely ill patients (no data)	8.69	8.69	Satisfaction - Cancer, EORTC IN-PATSAT32: Nurses/paramedical personnel, Technical competence	52121	EORTC IN-PATSAT32	self-administered	2	no	77.3	75.8	999	999	999	81.3	79.2
8	Brédart et al. 2009	France	specialized hospital	2	cancer	8	"The Multinational Association of Supportive Care in Cancer defines supportive care as “the prevention and management of the adverse effects of cancer and its treatment, including physical and psychosocial symptoms and side effects across the entire continuum of the cancer experience, and involving the enhancement of rehabilitation and survivorship”. Supportive care therefore comprises management…	999	interprofessional practice + interprofessional organization	6	6	use of a complex health care needs screening tool, implementation of weekly multidisciplinary liaison staff meeting, adoption of clinical guidelines; five mobile teams; professionals as consultants in the various hospital ward; supervised by a physician, assisted by paramedical professional	999	20	usual care	216	significant difference between IG and CG: time since diagnosis (p<0.01); length of hospital stay (p<0.01); Karnofsky performance status (p<0.01)	999	60	60	57	57	40	40	999	999	999	40	40	999	999	999	NRS	response rate at 2 months was lower for the more severely ill patients (no data)	8.69	8.69	Satisfaction - Cancer, EORTC IN-PATSAT32: Nurses/paramedical personnel, Interpersonal quality	52122	EORTC IN-PATSAT32	self-administered	2	no	78.1	76.3	999	999	999	80.0	80.6
8	Brédart et al. 2009	France	specialized hospital	2	cancer	8	"The Multinational Association of Supportive Care in Cancer defines supportive care as “the prevention and management of the adverse effects of cancer and its treatment, including physical and psychosocial symptoms and side effects across the entire continuum of the cancer experience, and involving the enhancement of rehabilitation and survivorship”. Supportive care therefore comprises management…	999	interprofessional practice + interprofessional organization	6	6	use of a complex health care needs screening tool, implementation of weekly multidisciplinary liaison staff meeting, adoption of clinical guidelines; five mobile teams; professionals as consultants in the various hospital ward; supervised by a physician, assisted by paramedical professional	999	20	usual care	216	significant difference between IG and CG: time since diagnosis (p<0.01); length of hospital stay (p<0.01); Karnofsky performance status (p<0.01)	999	60	60	57	57	35	35	999	999	999	35	35	999	999	999	NRS	response rate at 2 months was lower for the more severely ill patients (no data)	8.69	8.69	Satisfaction - Cancer, EORTC IN-PATSAT32: Nurses/paramedical personnel, Information	52123	EORTC IN-PATSAT32	self-administered	2	no	66.2	64.8	999	999	999	73.3	72.1
8	Brédart et al. 2009	France	specialized hospital	2	cancer	8	"The Multinational Association of Supportive Care in Cancer defines supportive care as “the prevention and management of the adverse effects of cancer and its treatment, including physical and psychosocial symptoms and side effects across the entire continuum of the cancer experience, and involving the enhancement of rehabilitation and survivorship”. Supportive care therefore comprises management…	999	interprofessional practice + interprofessional organization	6	6	use of a complex health care needs screening tool, implementation of weekly multidisciplinary liaison staff meeting, adoption of clinical guidelines; five mobile teams; professionals as consultants in the various hospital ward; supervised by a physician, assisted by paramedical professional	999	20	usual care	216	significant difference between IG and CG: time since diagnosis (p<0.01); length of hospital stay (p<0.01); Karnofsky performance status (p<0.01)	999	60	60	57	57	39	39	999	999	999	39	39	999	999	999	NRS	response rate at 2 months was lower for the more severely ill patients (no data)	8.69	8.69	Satisfaction - Cancer, EORTC IN-PATSAT32: Nurses/paramedical personnel, Availability	52124	EORTC IN-PATSAT32	self-administered	2	no	73.1	72.8	999	999	999	78.5	73.4
8	Brédart et al. 2009	France	specialized hospital	2	cancer	8	"The Multinational Association of Supportive Care in Cancer defines supportive care as “the prevention and management of the adverse effects of cancer and its treatment, including physical and psychosocial symptoms and side effects across the entire continuum of the cancer experience, and involving the enhancement of rehabilitation and survivorship”. Supportive care therefore comprises management…	999	interprofessional practice + interprofessional organization	6	6	use of a complex health care needs screening tool, implementation of weekly multidisciplinary liaison staff meeting, adoption of clinical guidelines; five mobile teams; professionals as consultants in the various hospital ward; supervised by a physician, assisted by paramedical professional	999	20	usual care	216	significant difference between IG and CG: time since diagnosis (p<0.01); length of hospital stay (p<0.01); Karnofsky performance status (p<0.01)	999	60	60	57	57	35	35	999	999	999	35	35	999	999	999	NRS	response rate at 2 months was lower for the more severely ill patients (no data)	8.69	8.69	Satisfaction - Cancer, EORTC IN-PATSAT32: Nurses/paramedical personnel, general satisfaction	52125	EORTC IN-PATSAT32	self-administered	2	no	81.4	75.0	999	999	999	79.3	79.3
9	Cheung et al. 2010	Australia	general hospital	1	palliative care for patients with preterminal or terminal condition	51	999	999	interprofessional practice	2	4	usual care + consultation from a palliative care team (intensive care unit)	999	3	usual care	20	significant difference between IG and CG: gender; age; APACHE II score	999	81	72	50	70	10	4	999	999	999	10	5	999	999	999	RCT	satisfaction was assessed by a questionnaire administered to the patient or the patients' surrogate; follow-up after the patient had died or been discharged from the ICU	999	999	Satisfaction - unknown measure/ self-developed	53	unknown measure/ self-developed	self-administered	2	no
10	Grudzen et al. 2016	USA	general hospital	1	palliative care for patients with advanced cancer	52	999	999	interprofessional practice + interprofessional organization	6	4	comprehensive palliative care consultation by inpatient team: symptom assessment and treatment, goals of care and advance care plan, transition planning	999	999	usual care	136	yes	yes	55.1	57.8	57	55	69	69	999	999	999	67	67	999	999	999	RCT	palliative care in advanced cancer - coded as palliative care (not cancer); if requested by the admitting team or oncologist, usual care participants may also have received a palliative care consultation	6	6	QoL - cancer, FACT-G	1236	FACT-G	mix - interviewer- and self-administered	5	no
10	Grudzen et al. 2016	USA	general hospital	1	palliative care for patients with advanced cancer	52	999	999	interprofessional practice + interprofessional organization	6	4	comprehensive palliative care consultation by inpatient team: symptom assessment and treatment, goals of care and advance care plan, transition planning	999	999	usual care	136	yes	yes	55.1	57.8	57	55	69	69	999	999	999	67	67	999	999	999	RCT	palliative care in advanced cancer - coded as palliative care (not cancer); if requested by the admitting team or oncologist, usual care participants may also have received a palliative care consultation	12	12	QoL - cancer, FACT-G	1236	FACT-G	mix - interviewer- and self-administered	5	no
10	Grudzen et al. 2016	USA	general hospital	1	palliative care for patients with advanced cancer	52	999	999	interprofessional practice + interprofessional organization	6	4	comprehensive palliative care consultation by inpatient team: symptom assessment and treatment, goals of care and advance care plan, transition planning	999	999	usual care	136	yes	yes	55.1	57.8	57	55	69	69	999	999	999	67	67	999	999	999	RCT	palliative care in advanced cancer - coded as palliative care (not cancer); if requested by the admitting team or oncologist, usual care participants may also have received a palliative care consultation	6	6	Psychiatric morbidity - PHQ-9	33	PHQ-9	mix - interviewer- and self-administered	5	NA
10	Grudzen et al. 2016	USA	general hospital	1	palliative care for patients with advanced cancer	52	999	999	interprofessional practice + interprofessional organization	6	4	comprehensive palliative care consultation by inpatient team: symptom assessment and treatment, goals of care and advance care plan, transition planning	999	999	usual care	136	yes	yes	55.1	57.8	57	55	69	69	999	999	999	67	67	999	999	999	RCT	palliative care in advanced cancer - coded as palliative care (not cancer); if requested by the admitting team or oncologist, usual care participants may also have received a palliative care consultation	12	12	Psychiatric morbidity - PHQ-9	33	PHQ-9	mix - interviewer- and self-administered	5	NA
11	Hampel et al. 2015	Germany	999	999	chronic low back pain and depressive symptoms	111	999	999	interprofessional education + interprofessional practice	4	999	standard multidisciplinary orthopedic rehabilitation program (multidisciplinary practice) + cognitive-bavioral management training of depressive symptoms with 5 1-h group sessions	86	21	usual care	84	significant difference between IG and CG: more than 2 weeks of sick leave due to pain in the last 3 months - p= 0.014	yes	50.08	51.00	56.8	50.0	44	44	999	999	999	40	40	999	999	999	NRS	84 patients were included in the PP analysis; 165 patients were randomized; ITT analyses were conducted, but not well reported - that´s why PP-results are extracted; follow-up sample point 3 months after discharge was also carried out, but not included in analyses; second control group was not considered in analyses	4	4	Psychiatric morbidity - ADS	34	ADS	self-administered	2	yes	59.77	52.18	999	999	999	58.85	52.00
11	Hampel et al. 2015	Germany	999	999	chronic low back pain and depressive symptoms	111	999	999	interprofessional education + interprofessional practice	4	999	standard multidisciplinary orthopedic rehabilitation program (multidisciplinary practice) + cognitive-bavioral management training of depressive symptoms with 5 1-h group sessions	86	21	usual care	84	significant difference between IG and CG: more than 2 weeks of sick leave due to pain in the last 3 months - p= 0.014	yes	50.08	51.00	56.8	50.0	44	999	44	999	999	40	999	40	999	999	NRS	84 patients were included in the PP analysis; 165 patients were randomized; ITT analyses were conducted, but not well reported - that´s why PP-results are extracted; follow-up sample point 3 months after discharge was also carried out, but not included in analyses; second control group was not considered in analyses	26.07	26.07	Psychiatric morbidity - ADS	34	ADS	self-administered	2	yes	59.77	999	52.00	999	999	58.85	999
11	Hampel et al. 2015	Germany	999	999	chronic low back pain and depressive symptoms	111	999	999	interprofessional education + interprofessional practice	4	999	standard multidisciplinary orthopedic rehabilitation program (multidisciplinary practice) + cognitive-bavioral management training of depressive symptoms with 5 1-h group sessions	86	21	usual care	84	significant difference between IG and CG: more than 2 weeks of sick leave due to pain in the last 3 months - p= 0.014	yes	50.08	51.00	56.8	50.0	44	999	999	44	999	40	999	999	40	999	NRS	84 patients were included in the PP analysis; 165 patients were randomized; ITT analyses were conducted, but not well reported - that´s why PP-results are extracted; follow-up sample point 3 months after discharge was also carried out, but not included in analyses; second control group was not considered in analyses	52.14	52.14	Psychiatric morbidity - ADS	34	ADS	self-administered	2	yes	59.77	999	999	52.48	999	58.85	999
11	Hampel et al. 2015	Germany	999	999	chronic low back pain and depressive symptoms	111	999	999	interprofessional education + interprofessional practice	4	999	standard multidisciplinary orthopedic rehabilitation program (multidisciplinary practice) + cognitive-bavioral management training of depressive symptoms with 5 1-h group sessions	86	21	usual care	84	significant difference between IG and CG: more than 2 weeks of sick leave due to pain in the last 3 months - p= 0.014	yes	50.08	51.00	56.8	50.0	44	999	999	999	44	40	999	999	999	40	NRS	84 patients were included in the PP analysis; 165 patients were randomized; ITT analyses were conducted, but not well reported - that´s why PP-results are extracted; follow-up sample point 3 months after discharge was also carried out, but not included in analyses; second control group was not considered in analyses	104.28	104.28	Psychiatric morbidity - ADS	34	ADS	self-administered	2	yes	59.77	999	999	999	56.50	58.85	999
11	Hampel et al. 2015	Germany	999	999	chronic low back pain and depressive symptoms	111	999	999	interprofessional education + interprofessional practice	4	999	standard multidisciplinary orthopedic rehabilitation program (multidisciplinary practice) + cognitive-bavioral management training of depressive symptoms with 5 1-h group sessions	86	21	usual care	84	significant difference between IG and CG: more than 2 weeks of sick leave due to pain in the last 3 months - p= 0.014	yes	50.08	51.00	56.8	50.0	44	44	999	999	999	40	40	999	999	999	NRS	84 patients were included in the PP analysis; 165 patients were randomized; ITT analyses were conducted, but not well reported - that´s why PP-results are extracted; follow-up sample point 3 months after discharge was also carried out, but not included in analyses; second control group was not considered in analyses	4	4	Psychiatric morbidity - HADS: anxiety	311	HADS	self-administered	2	yes	62.18	51.77	999	999	999	62.30	51.18
11	Hampel et al. 2015	Germany	999	999	chronic low back pain and depressive symptoms	111	999	999	interprofessional education + interprofessional practice	4	999	standard multidisciplinary orthopedic rehabilitation program (multidisciplinary practice) + cognitive-bavioral management training of depressive symptoms with 5 1-h group sessions	86	21	usual care	84	significant difference between IG and CG: more than 2 weeks of sick leave due to pain in the last 3 months - p= 0.014	yes	50.08	51.00	56.8	50.0	44	999	44	999	999	40	999	40	999	999	NRS	84 patients were included in the PP analysis; 165 patients were randomized; ITT analyses were conducted, but not well reported - that´s why PP-results are extracted; follow-up sample point 3 months after discharge was also carried out, but not included in analyses; second control group was not considered in analyses	26.07	26.07	Psychiatric morbidity - HADS: anxiety	311	HADS	self-administered	2	yes	62.18	999	54.84	999	999	62.30	999
11	Hampel et al. 2015	Germany	999	999	chronic low back pain and depressive symptoms	111	999	999	interprofessional education + interprofessional practice	4	999	standard multidisciplinary orthopedic rehabilitation program (multidisciplinary practice) + cognitive-bavioral management training of depressive symptoms with 5 1-h group sessions	86	21	usual care	84	significant difference between IG and CG: more than 2 weeks of sick leave due to pain in the last 3 months - p= 0.014	yes	50.08	51.00	56.8	50.0	44	999	999	44	999	40	999	999	40	999	NRS	84 patients were included in the PP analysis; 165 patients were randomized; ITT analyses were conducted, but not well reported - that´s why PP-results are extracted; follow-up sample point 3 months after discharge was also carried out, but not included in analyses; second control group was not considered in analyses	52.14	52.14	Psychiatric morbidity - HADS: anxiety	311	HADS	self-administered	2	yes	62.18	999	999	57.77	999	62.30	999
11	Hampel et al. 2015	Germany	999	999	chronic low back pain and depressive symptoms	111	999	999	interprofessional education + interprofessional practice	4	999	standard multidisciplinary orthopedic rehabilitation program (multidisciplinary practice) + cognitive-bavioral management training of depressive symptoms with 5 1-h group sessions	86	21	usual care	84	significant difference between IG and CG: more than 2 weeks of sick leave due to pain in the last 3 months - p= 0.014	yes	50.08	51.00	56.8	50.0	44	999	999	999	44	40	999	999	999	40	NRS	84 patients were included in the PP analysis; 165 patients were randomized; ITT analyses were conducted, but not well reported - that´s why PP-results are extracted; follow-up sample point 3 months after discharge was also carried out, but not included in analyses; second control group was not considered in analyses	104.28	104.28	Psychiatric morbidity - HADS: anxiety	311	HADS	self-administered	2	yes	62.18	999	999	999	58.25	62.30	999
11	Hampel et al. 2015	Germany	999	999	chronic low back pain and depressive symptoms	111	999	999	interprofessional education + interprofessional practice	4	999	standard multidisciplinary orthopedic rehabilitation program (multidisciplinary practice) + cognitive-bavioral management training of depressive symptoms with 5 1-h group sessions	86	21	usual care	84	significant difference between IG and CG: more than 2 weeks of sick leave due to pain in the last 3 months - p= 0.014	yes	50.08	51.00	56.8	50.0	44	44	999	999	999	40	40	999	999	999	NRS	84 patients were included in the PP analysis; 165 patients were randomized; ITT analyses were conducted, but not well reported - that´s why PP-results are extracted; follow-up sample point 3 months after discharge was also carried out, but not included in analyses; second control group was not considered in analyses	4	4	Psychiatric morbidity - SCL-90-R: somatization	351	SCL-90-R	self-administered	2	yes	66.55	62.73	999	999	999	65.83	59.18
11	Hampel et al. 2015	Germany	999	999	chronic low back pain and depressive symptoms	111	999	999	interprofessional education + interprofessional practice	4	999	standard multidisciplinary orthopedic rehabilitation program (multidisciplinary practice) + cognitive-bavioral management training of depressive symptoms with 5 1-h group sessions	86	21	usual care	84	significant difference between IG and CG: more than 2 weeks of sick leave due to pain in the last 3 months - p= 0.014	yes	50.08	51.00	56.8	50.0	44	999	44	999	999	40	999	40	999	999	NRS	84 patients were included in the PP analysis; 165 patients were randomized; ITT analyses were conducted, but not well reported - that´s why PP-results are extracted; follow-up sample point 3 months after discharge was also carried out, but not included in analyses; second control group was not considered in analyses	26.07	26.07	Psychiatric morbidity - SCL-90-R: somatization	351	SCL-90-R	self-administered	2	yes	66.55	999	65.36	999	999	65.83	999
11	Hampel et al. 2015	Germany	999	999	chronic low back pain and depressive symptoms	111	999	999	interprofessional education + interprofessional practice	4	999	standard multidisciplinary orthopedic rehabilitation program (multidisciplinary practice) + cognitive-bavioral management training of depressive symptoms with 5 1-h group sessions	86	21	usual care	84	significant difference between IG and CG: more than 2 weeks of sick leave due to pain in the last 3 months - p= 0.014	yes	50.08	51.00	56.8	50.0	44	999	999	44	999	40	999	999	40	999	NRS	84 patients were included in the PP analysis; 165 patients were randomized; ITT analyses were conducted, but not well reported - that´s why PP-results are extracted; follow-up sample point 3 months after discharge was also carried out, but not included in analyses; second control group was not considered in analyses	52.14	52.14	Psychiatric morbidity - SCL-90-R: somatization	351	SCL-90-R	self-administered	2	yes	66.55	999	999	67.91	999	65.83	999
11	Hampel et al. 2015	Germany	999	999	chronic low back pain and depressive symptoms	111	999	999	interprofessional education + interprofessional practice	4	999	standard multidisciplinary orthopedic rehabilitation program (multidisciplinary practice) + cognitive-bavioral management training of depressive symptoms with 5 1-h group sessions	86	21	usual care + 4 group sessions of cognitive-behavioral pain management + 6 group sessions of progressive muscle relaxation	84	significant difference between IG and CG: more than 2 weeks of sick leave due to pain in the last 3 months - p= 0.014	yes	50.08	51.00	56.8	50.0	44	999	999	999	44	40	999	999	999	40	NRS	84 patients were included in the PP analysis; 165 patients were randomized; ITT analyses were conducted, but not well reported - that´s why PP-results are extracted; follow-up sample point 3 months after discharge was also carried out, but not included in analyses; second control group was not considered in analyses	104.28	104.28	Psychiatric morbidity - SCL-90-R: somatization	351	SCL-90-R	self-administered	2	yes	66.55	999	999	999	67.48	65.83	999
12	Semrau et al. 2015	Germany	specialized hospital	2	chronic low back pain	11	999	999	interprofessional education + interprofessional practice	4	9	PASTOR: interdisciplinary rehabilitation program - biopsychosocial health education, behavioral exercise therapy, cognitive-behavioral psychological therapy, workplace related information; team meetings	48	23	usual care	554	999	significant difference between IG and CG: SF-12 (p<0.001); FFbH-R (p=0.004)	48.9	49.3	54.1	48.5	266	266	999	999	999	269	269	999	999	999	NRS	control: usual care MOR - mutldisciplinary orthopaedic rehabiliation	3	3	Functional ability and health status - back pain, FFbH-R	622	FFbH-R	self-administered	2	no
12	Semrau et al. 2015	Germany	specialized hospital	2	chronic low back pain	11	999	999	interprofessional education + interprofessional practice	4	9	PASTOR: interdisciplinary rehabilitation program - biopsychosocial health education, behavioral exercise therapy, cognitive-behavioral psychological therapy, workplace related information; team meetings	48	23	usual care	554	999	significant difference between IG and CG: SF-12 (p<0.001); FFbH-R (p=0.004)	48.9	49.3	54.1	48.5	266	999	266	999	999	269	999	269	999	999	NRS	control: usual care MOR - mutldisciplinary orthopaedic rehabiliation	52.14	52.14	Functional ability and health status - back pain, FFbH-R	622	FFbH-R	self-administered	2	no
12	Semrau et al. 2015	Germany	specialized hospital	2	chronic low back pain	11	999	999	interprofessional education + interprofessional practice	4	9	PASTOR: interdisciplinary rehabilitation program - biopsychosocial health education, behavioral exercise therapy, cognitive-behavioral psychological therapy, workplace related information; team meetings	48	23	usual care	554	999	significant difference between IG and CG: SF-12 (p<0.001); FFbH-R (p=0.004)	48.9	49.3	54.1	48.5	266	266	999	999	999	269	269	999	999	999	NRS	control: usual care MOR - mutldisciplinary orthopaedic rehabiliation	3	3	QoL - generic, SF-12: physical health status	1181	SF-12	self-administered	2	no
12	Semrau et al. 2015	Germany	specialized hospital	2	chronic low back pain	11	999	999	interprofessional education + interprofessional practice	4	9	PASTOR: interdisciplinary rehabilitation program - biopsychosocial health education, behavioral exercise therapy, cognitive-behavioral psychological therapy, workplace related information; team meetings	48	23	usual care	554	999	significant difference between IG and CG: SF-12 (p<0.001); FFbH-R (p=0.004)	48.9	49.3	54.1	48.5	266	999	266	999	999	269	999	269	999	999	NRS	control: usual care MOR - mutldisciplinary orthopaedic rehabiliation	52.14	52.14	QoL - generic, SF-12: physical health status	1181	SF-12	self-administered	2	no
12	Semrau et al. 2015	Germany	specialized hospital	2	chronic low back pain	11	999	999	interprofessional education + interprofessional practice	4	9	PASTOR: interdisciplinary rehabilitation program - biopsychosocial health education, behavioral exercise therapy, cognitive-behavioral psychological therapy, workplace related information; team meetings	48	23	usual care	554	999	significant difference between IG and CG: SF-12 (p<0.001); FFbH-R (p=0.004)	48.9	49.3	54.1	48.5	266	266	999	999	999	269	269	999	999	999	NRS	control: usual care MOR - mutldisciplinary orthopaedic rehabiliation	3	3	QoL - generic, SF-12: mental health status	1182	SF-12	self-administered	2	no
12	Semrau et al. 2015	Germany	specialized hospital	2	chronic low back pain	11	999	999	interprofessional education + interprofessional practice	4	9	PASTOR: interdisciplinary rehabilitation program - biopsychosocial health education, behavioral exercise therapy, cognitive-behavioral psychological therapy, workplace related information; team meetings	48	23	usual care	554	999	significant difference between IG and CG: SF-12 (p<0.001); FFbH-R (p=0.004)	48.9	49.3	54.1	48.5	266	999	266	999	999	269	999	269	999	999	NRS	control: usual care MOR - mutldisciplinary orthopaedic rehabiliation	52.14	52.14	QoL - generic, SF-12: mental health status	1182	SF-12	self-administered	2	no
12	Semrau et al. 2015	Germany	specialized hospital	2	chronic low back pain	11	999	999	interprofessional education + interprofessional practice	4	9	PASTOR: interdisciplinary rehabilitation program - biopsychosocial health education, behavioral exercise therapy, cognitive-behavioral psychological therapy, workplace related information; team meetings	48	23	usual care	554	999	significant difference between IG and CG: SF-12 (p<0.001); FFbH-R (p=0.004)	48.9	49.3	54.1	48.5	266	266	999	999	999	269	269	999	999	999	NRS	control: usual care MOR - mutldisciplinary orthopaedic rehabiliation	3	3	Pain - German Pain Questionnaire	212	German Pain Questionnaire	self-administered	2	yes
12	Semrau et al. 2015	Germany	specialized hospital	2	chronic low back pain	11	999	999	interprofessional education + interprofessional practice	4	9	PASTOR: interdisciplinary rehabilitation program - biopsychosocial health education, behavioral exercise therapy, cognitive-behavioral psychological therapy, workplace related information; team meetings	48	23	usual care	554	999	significant difference between IG and CG: SF-12 (p<0.001); FFbH-R (p=0.004)	48.9	49.3	54.1	48.5	266	999	266	999	999	269	999	269	999	999	NRS	control: usual care MOR - mutldisciplinary orthopaedic rehabiliation	52.14	52.14	Pain - German Pain Questionnaire	212	German Pain Questionnaire	self-administered	2	yes
12	Semrau et al. 2015	Germany	specialized hospital	2	chronic low back pain	11	999	999	interprofessional education + interprofessional practice	4	9	PASTOR: interdisciplinary rehabilitation program - biopsychosocial health education, behavioral exercise therapy, cognitive-behavioral psychological therapy, workplace related information; team meetings	48	23	usual care	554	999	significant difference between IG and CG: SF-12 (p<0.001); FFbH-R (p=0.004)	48.9	49.3	54.1	48.5	266	999	266	999	999	269	999	269	999	999	NRS	control: usual care MOR - mutldisciplinary orthopaedic rehabiliation	52.14	52.14	Functional ability and health status - FFkA: sport activity (hours/week)	6121	FFkA	self-administered	2	no
12	Semrau et al. 2015	Germany	specialized hospital	2	chronic low back pain	11	999	999	interprofessional education + interprofessional practice	4	9	PASTOR: interdisciplinary rehabilitation program - biopsychosocial health education, behavioral exercise therapy, cognitive-behavioral psychological therapy, workplace related information; team meetings	48	23	usual care	554	999	significant difference between IG and CG: SF-12 (p<0.001); FFbH-R (p=0.004)	48.9	49.3	54.1	48.5	266	266	999	999	999	269	269	999	999	999	NRS	control: usual care MOR - mutldisciplinary orthopaedic rehabiliation	3	3	Coping - Pain Management Questionnaire (FESV): action-oriented coping	4121	FESV	self-administered	2	no
12	Semrau et al. 2015	Germany	specialized hospital	2	chronic low back pain	11	999	999	interprofessional education + interprofessional practice	4	9	PASTOR: interdisciplinary rehabilitation program - biopsychosocial health education, behavioral exercise therapy, cognitive-behavioral psychological therapy, workplace related information; team meetings	48	23	usual care	554	999	significant difference between IG and CG: SF-12 (p<0.001); FFbH-R (p=0.004)	48.9	49.3	54.1	48.5	266	999	266	999	999	269	999	269	999	999	NRS	control: usual care MOR - mutldisciplinary orthopaedic rehabiliation	52.14	52.14	Coping - Pain Management Questionnaire (FESV): action-oriented coping	4121	FESV	self-administered	2	no
12	Semrau et al. 2015	Germany	specialized hospital	2	chronic low back pain	11	999	999	interprofessional education + interprofessional practice	4	9	PASTOR: interdisciplinary rehabilitation program - biopsychosocial health education, behavioral exercise therapy, cognitive-behavioral psychological therapy, workplace related information; team meetings	48	23	usual care	554	999	significant difference between IG and CG: SF-12 (p<0.001); FFbH-R (p=0.004)	48.9	49.3	54.1	48.5	266	266	999	999	999	269	269	999	999	999	NRS	control: usual care MOR - mutldisciplinary orthopaedic rehabiliation	3	3	Coping - Pain Management Questionnaire (FESV): subjective coping competence	4122	FESV	self-administered	2	no
12	Semrau et al. 2015	Germany	specialized hospital	2	chronic low back pain	11	999	999	interprofessional education + interprofessional practice	4	9	PASTOR: interdisciplinary rehabilitation program - biopsychosocial health education, behavioral exercise therapy, cognitive-behavioral psychological therapy, workplace related information; team meetings	48	23	usual care	554	999	significant difference between IG and CG: SF-12 (p<0.001); FFbH-R (p=0.004)	48.9	49.3	54.1	48.5	266	999	266	999	999	269	999	269	999	999	NRS	control: usual care MOR - mutldisciplinary orthopaedic rehabiliation	52.14	52.14	Coping - Pain Management Questionnaire (FESV): subjective coping competence	4122	FESV	self-administered	2	no
12	Semrau et al. 2015	Germany	specialized hospital	2	chronic low back pain	11	999	999	interprofessional education + interprofessional practice	4	9	PASTOR: interdisciplinary rehabilitation program - biopsychosocial health education, behavioral exercise therapy, cognitive-behavioral psychological therapy, workplace related information; team meetings	48	23	usual care	554	999	significant difference between IG and CG: SF-12 (p<0.001); FFbH-R (p=0.004)	48.9	49.3	54.1	48.5	266	266	999	999	999	269	269	999	999	999	NRS	control: usual care MOR - mutldisciplinary orthopaedic rehabiliation	3	3	Coping - Pain Management Questionnaire (FESV): cognitive restructuring	4123	FESV	self-administered	2	no
12	Semrau et al. 2015	Germany	specialized hospital	2	chronic low back pain	11	999	999	interprofessional education + interprofessional practice	4	9	PASTOR: interdisciplinary rehabilitation program - biopsychosocial health education, behavioral exercise therapy, cognitive-behavioral psychological therapy, workplace related information; team meetings	48	23	usual care	554	999	significant difference between IG and CG: SF-12 (p<0.001); FFbH-R (p=0.004)	48.9	49.3	54.1	48.5	266	999	266	999	999	269	999	269	999	999	NRS	control: usual care MOR - mutldisciplinary orthopaedic rehabiliation	52.14	52.14	Coping - Pain Management Questionnaire (FESV): cognitive restructuring	4123	FESV	self-administered	2	no
12	Semrau et al. 2015	Germany	specialized hospital	2	chronic low back pain	11	999	999	interprofessional education + interprofessional practice	4	9	PASTOR: interdisciplinary rehabilitation program - biopsychosocial health education, behavioral exercise therapy, cognitive-behavioral psychological therapy, workplace related information; team meetings	48	23	usual care	554	999	significant difference between IG and CG: SF-12 (p<0.001); FFbH-R (p=0.004)	48.9	49.3	54.1	48.5	266	266	999	999	999	269	269	999	999	999	NRS	control: usual care MOR - mutldisciplinary orthopaedic rehabiliation	3	3	Coping - Pain Management Questionnaire (FESV): counter activities	4124	FESV	self-administered	2	no
12	Semrau et al. 2015	Germany	specialized hospital	2	chronic low back pain	11	999	999	interprofessional education + interprofessional practice	4	9	PASTOR: interdisciplinary rehabilitation program - biopsychosocial health education, behavioral exercise therapy, cognitive-behavioral psychological therapy, workplace related information; team meetings	48	23	usual care	554	999	significant difference between IG and CG: SF-12 (p<0.001); FFbH-R (p=0.004)	48.9	49.3	54.1	48.5	266	999	266	999	999	269	999	269	999	999	NRS	control: usual care MOR - mutldisciplinary orthopaedic rehabiliation	52.14	52.14	Coping - Pain Management Questionnaire (FESV): counter activities	4124	FESV	self-administered	2	no
12	Semrau et al. 2015	Germany	specialized hospital	2	chronic low back pain	11	999	999	interprofessional education + interprofessional practice	4	9	PASTOR: interdisciplinary rehabilitation program - biopsychosocial health education, behavioral exercise therapy, cognitive-behavioral psychological therapy, workplace related information; team meetings	48	23	usual care	554	999	significant difference between IG and CG: SF-12 (p<0.001); FFbH-R (p=0.004)	48.9	49.3	54.1	48.5	266	266	999	999	999	269	269	999	999	999	NRS	control: usual care MOR - mutldisciplinary orthopaedic rehabiliation	3	3	Coping - Pain Management Questionnaire (FESV): mental distraction	4125	FESV	self-administered	2	no
12	Semrau et al. 2015	Germany	specialized hospital	2	chronic low back pain	11	999	999	interprofessional education + interprofessional practice	4	9	PASTOR: interdisciplinary rehabilitation program - biopsychosocial health education, behavioral exercise therapy, cognitive-behavioral psychological therapy, workplace related information; team meetings	48	23	usual care	554	999	significant difference between IG and CG: SF-12 (p<0.001); FFbH-R (p=0.004)	48.9	49.3	54.1	48.5	266	999	266	999	999	269	999	269	999	999	NRS	control: usual care MOR - mutldisciplinary orthopaedic rehabiliation	52.14	52.14	Coping - Pain Management Questionnaire (FESV): mental distraction	4125	FESV	self-administered	2	no
12	Semrau et al. 2015	Germany	specialized hospital	2	chronic low back pain	11	999	999	interprofessional education + interprofessional practice	4	9	PASTOR: interdisciplinary rehabilitation program - biopsychosocial health education, behavioral exercise therapy, cognitive-behavioral psychological therapy, workplace related information; team meetings	48	23	usual care	554	999	significant difference between IG and CG: SF-12 (p<0.001); FFbH-R (p=0.004)	48.9	49.3	54.1	48.5	266	266	999	999	999	269	269	999	999	999	NRS	control: usual care MOR - mutldisciplinary orthopaedic rehabiliation	3	3	Coping - Pain Management Questionnaire (FESV): relaxation	4126	FESV	self-administered	2	no
12	Semrau et al. 2015	Germany	specialized hospital	2	chronic low back pain	11	999	999	interprofessional education + interprofessional practice	4	9	PASTOR: interdisciplinary rehabilitation program - biopsychosocial health education, behavioral exercise therapy, cognitive-behavioral psychological therapy, workplace related information; team meetings	48	23	usual care	554	999	significant difference between IG and CG: SF-12 (p<0.001); FFbH-R (p=0.004)	48.9	49.3	54.1	48.5	266	999	266	999	999	269	999	269	999	999	NRS	control: usual care MOR - mutldisciplinary orthopaedic rehabiliation	52.14	52.14	Coping - Pain Management Questionnaire (FESV): relaxation	4126	FESV	self-administered	2	no
12	Semrau et al. 2015	Germany	specialized hospital	2	chronic low back pain	11	999	999	interprofessional education + interprofessional practice	4	9	PASTOR: interdisciplinary rehabilitation program - biopsychosocial health education, behavioral exercise therapy, cognitive-behavioral psychological therapy, workplace related information; team meetings	48	23	usual care	554	999	significant difference between IG and CG: SF-12 (p<0.001); FFbH-R (p=0.004)	48.9	49.3	54.1	48.5	266	266	999	999	999	269	269	999	999	999	NRS	control: usual care MOR - mutldisciplinary orthopaedic rehabiliation	3	3	Coping - Avoidance-Endurance Questionnaire (AEQ): Help-/Hopelessness	4131	AEQ	self-administered	2	yes
12	Semrau et al. 2015	Germany	specialized hospital	2	chronic low back pain	11	999	999	interprofessional education + interprofessional practice	4	9	PASTOR: interdisciplinary rehabilitation program - biopsychosocial health education, behavioral exercise therapy, cognitive-behavioral psychological therapy, workplace related information; team meetings	48	23	usual care	554	999	significant difference between IG and CG: SF-12 (p<0.001); FFbH-R (p=0.004)	48.9	49.3	54.1	48.5	266	999	266	999	999	269	999	269	999	999	NRS	control: usual care MOR - mutldisciplinary orthopaedic rehabiliation	52.14	52.14	Coping - Avoidance-Endurance Questionnaire (AEQ): Help-/Hopelessness	4131	AEQ	self-administered	2	yes
12	Semrau et al. 2015	Germany	specialized hospital	2	chronic low back pain	11	999	999	interprofessional education + interprofessional practice	4	9	PASTOR: interdisciplinary rehabilitation program - biopsychosocial health education, behavioral exercise therapy, cognitive-behavioral psychological therapy, workplace related information; team meetings	48	23	usual care	554	999	significant difference between IG and CG: SF-12 (p<0.001); FFbH-R (p=0.004)	48.9	49.3	54.1	48.5	266	266	999	999	999	269	269	999	999	999	NRS	control: usual care MOR - mutldisciplinary orthopaedic rehabiliation	3	3	Coping - Avoidance-Endurance Questionnaire (AEQ): Catastrophizing	4132	AEQ	self-administered	2	yes
12	Semrau et al. 2015	Germany	specialized hospital	2	chronic low back pain	11	999	999	interprofessional education + interprofessional practice	4	9	PASTOR: interdisciplinary rehabilitation program - biopsychosocial health education, behavioral exercise therapy, cognitive-behavioral psychological therapy, workplace related information; team meetings	48	23	usual care	554	999	significant difference between IG and CG: SF-12 (p<0.001); FFbH-R (p=0.004)	48.9	49.3	54.1	48.5	266	999	266	999	999	269	999	269	999	999	NRS	control: usual care MOR - mutldisciplinary orthopaedic rehabiliation	52.14	52.14	Coping - Avoidance-Endurance Questionnaire (AEQ): Catastrophizing	4132	AEQ	self-administered	2	yes
12	Semrau et al. 2015	Germany	specialized hospital	2	chronic low back pain	11	999	999	interprofessional education + interprofessional practice	4	9	PASTOR: interdisciplinary rehabilitation program - biopsychosocial health education, behavioral exercise therapy, cognitive-behavioral psychological therapy, workplace related information; team meetings	48	23	usual care	554	999	significant difference between IG and CG: SF-12 (p<0.001); FFbH-R (p=0.004)	48.9	49.3	54.1	48.5	266	266	999	999	999	269	269	999	999	999	NRS	control: usual care MOR - mutldisciplinary orthopaedic rehabiliation	3	3	Coping - Avoidance-Endurance Questionnaire (AEQ): Thought suppression	4133	AEQ	self-administered	2	no
12	Semrau et al. 2015	Germany	specialized hospital	2	chronic low back pain	11	999	999	interprofessional education + interprofessional practice	4	9	PASTOR: interdisciplinary rehabilitation program - biopsychosocial health education, behavioral exercise therapy, cognitive-behavioral psychological therapy, workplace related information; team meetings	48	23	usual care	554	999	significant difference between IG and CG: SF-12 (p<0.001); FFbH-R (p=0.004)	48.9	49.3	54.1	48.5	266	999	266	999	999	269	999	269	999	999	NRS	control: usual care MOR - mutldisciplinary orthopaedic rehabiliation	52.14	52.14	Coping - Avoidance-Endurance Questionnaire (AEQ): Thought suppression	4133	AEQ	self-administered	2	no
12	Semrau et al. 2015	Germany	specialized hospital	2	chronic low back pain	11	999	999	interprofessional education + interprofessional practice	4	9	PASTOR: interdisciplinary rehabilitation program - biopsychosocial health education, behavioral exercise therapy, cognitive-behavioral psychological therapy, workplace related information; team meetings	48	23	usual care	554	999	significant difference between IG and CG: SF-12 (p<0.001); FFbH-R (p=0.004)	48.9	49.3	54.1	48.5	266	266	999	999	999	269	269	999	999	999	NRS	control: usual care MOR - mutldisciplinary orthopaedic rehabiliation	3	3	Coping - Avoidance-Endurance Questionnaire (AEQ): Anxiety/Depression	4134	AEQ	self-administered	2	yes
12	Semrau et al. 2015	Germany	specialized hospital	2	chronic low back pain	11	999	999	interprofessional education + interprofessional practice	4	9	PASTOR: interdisciplinary rehabilitation program - biopsychosocial health education, behavioral exercise therapy, cognitive-behavioral psychological therapy, workplace related information; team meetings	48	23	usual care	554	999	significant difference between IG and CG: SF-12 (p<0.001); FFbH-R (p=0.004)	48.9	49.3	54.1	48.5	266	999	266	999	999	269	999	269	999	999	NRS	control: usual care MOR - mutldisciplinary orthopaedic rehabiliation	52.14	52.14	Coping - Avoidance-Endurance Questionnaire (AEQ): Anxiety/Depression	4134	AEQ	self-administered	2	yes
12	Semrau et al. 2015	Germany	specialized hospital	2	chronic low back pain	11	999	999	interprofessional education + interprofessional practice	4	9	PASTOR: interdisciplinary rehabilitation program - biopsychosocial health education, behavioral exercise therapy, cognitive-behavioral psychological therapy, workplace related information; team meetings	48	23	usual care	554	999	significant difference between IG and CG: SF-12 (p<0.001); FFbH-R (p=0.004)	48.9	49.3	54.1	48.5	266	266	999	999	999	269	269	999	999	999	NRS	control: usual care MOR - mutldisciplinary orthopaedic rehabiliation	3	3	Coping - Avoidance-Endurance Questionnaire (AEQ): Positive mood	4135	AEQ	self-administered	2	no
12	Semrau et al. 2015	Germany	specialized hospital	2	chronic low back pain	11	999	999	interprofessional education + interprofessional practice	4	9	PASTOR: interdisciplinary rehabilitation program - biopsychosocial health education, behavioral exercise therapy, cognitive-behavioral psychological therapy, workplace related information; team meetings	48	23	usual care	554	999	significant difference between IG and CG: SF-12 (p<0.001); FFbH-R (p=0.004)	48.9	49.3	54.1	48.5	266	999	266	999	999	269	999	269	999	999	NRS	control: usual care MOR - mutldisciplinary orthopaedic rehabiliation	52.14	52.14	Coping - Avoidance-Endurance Questionnaire (AEQ): Positive mood	4135	AEQ	self-administered	2	no
12	Semrau et al. 2015	Germany	specialized hospital	2	chronic low back pain	11	999	999	interprofessional education + interprofessional practice	4	9	PASTOR: interdisciplinary rehabilitation program - biopsychosocial health education, behavioral exercise therapy, cognitive-behavioral psychological therapy, workplace related information; team meetings	48	23	usual care	554	999	significant difference between IG and CG: SF-12 (p<0.001); FFbH-R (p=0.004)	48.9	49.3	54.1	48.5	266	266	999	999	999	269	269	999	999	999	NRS	control: usual care MOR - mutldisciplinary orthopaedic rehabiliation	3	3	Coping - Avoidance-Endurance Questionnaire (AEQ): Avoidance pf physical activities when dealing with severe pain	4136	AEQ	self-administered	2	yes
12	Semrau et al. 2015	Germany	specialized hospital	2	chronic low back pain	11	999	999	interprofessional education + interprofessional practice	4	9	PASTOR: interdisciplinary rehabilitation program - biopsychosocial health education, behavioral exercise therapy, cognitive-behavioral psychological therapy, workplace related information; team meetings	48	23	usual care	554	999	significant difference between IG and CG: SF-12 (p<0.001); FFbH-R (p=0.004)	48.9	49.3	54.1	48.5	266	999	266	999	999	269	999	269	999	999	NRS	control: usual care MOR - mutldisciplinary orthopaedic rehabiliation	52.14	52.14	Coping - Avoidance-Endurance Questionnaire (AEQ): Avoidance pf physical activities when dealing with severe pain	4136	AEQ	self-administered	2	yes
12	Semrau et al. 2015	Germany	specialized hospital	2	chronic low back pain	11	999	999	interprofessional education + interprofessional practice	4	9	PASTOR: interdisciplinary rehabilitation program - biopsychosocial health education, behavioral exercise therapy, cognitive-behavioral psychological therapy, workplace related information; team meetings	48	23	usual care	554	999	significant difference between IG and CG: SF-12 (p<0.001); FFbH-R (p=0.004)	48.9	49.3	54.1	48.5	266	266	999	999	999	269	269	999	999	999	NRS	control: usual care MOR - mutldisciplinary orthopaedic rehabiliation	3	3	Coping - Avoidance-Endurance Questionnaire (AEQ): Avoidance of social acitivies when dealing with severe pain	4137	AEQ	self-administered	2	yes
12	Semrau et al. 2015	Germany	specialized hospital	2	chronic low back pain	11	999	999	interprofessional education + interprofessional practice	4	9	PASTOR: interdisciplinary rehabilitation program - biopsychosocial health education, behavioral exercise therapy, cognitive-behavioral psychological therapy, workplace related information; team meetings	48	23	usual care	554	999	significant difference between IG and CG: SF-12 (p<0.001); FFbH-R (p=0.004)	48.9	49.3	54.1	48.5	266	999	266	999	999	269	999	269	999	999	NRS	control: usual care MOR - mutldisciplinary orthopaedic rehabiliation	52.14	52.14	Coping - Avoidance-Endurance Questionnaire (AEQ): Avoidance of social acitivies when dealing with severe pain	4137	AEQ	self-administered	2	yes
12	Semrau et al. 2015	Germany	specialized hospital	2	chronic low back pain	11	999	999	interprofessional education + interprofessional practice	4	9	PASTOR: interdisciplinary rehabilitation program - biopsychosocial health education, behavioral exercise therapy, cognitive-behavioral psychological therapy, workplace related information; team meetings	48	23	usual care	554	999	significant difference between IG and CG: SF-12 (p<0.001); FFbH-R (p=0.004)	48.9	49.3	54.1	48.5	266	266	999	999	999	269	269	999	999	999	NRS	control: usual care MOR - mutldisciplinary orthopaedic rehabiliation	3	3	Coping - Avoidance-Endurance Questionnaire (AEQ): Humor/Distraction when dealing with severe pain	4138	AEQ	self-administered	2	no
12	Semrau et al. 2015	Germany	specialized hospital	2	chronic low back pain	11	999	999	interprofessional education + interprofessional practice	4	9	PASTOR: interdisciplinary rehabilitation program - biopsychosocial health education, behavioral exercise therapy, cognitive-behavioral psychological therapy, workplace related information; team meetings	48	23	usual care	554	999	significant difference between IG and CG: SF-12 (p<0.001); FFbH-R (p=0.004)	48.9	49.3	54.1	48.5	266	999	266	999	999	269	999	269	999	999	NRS	control: usual care MOR - mutldisciplinary orthopaedic rehabiliation	52.14	52.14	Coping - Avoidance-Endurance Questionnaire (AEQ): Humor/Distraction when dealing with severe pain	4138	AEQ	self-administered	2	no
12	Semrau et al. 2015	Germany	specialized hospital	2	chronic low back pain	11	999	999	interprofessional education + interprofessional practice	4	9	PASTOR: interdisciplinary rehabilitation program - biopsychosocial health education, behavioral exercise therapy, cognitive-behavioral psychological therapy, workplace related information; team meetings	48	23	usual care	554	999	significant difference between IG and CG: SF-12 (p<0.001); FFbH-R (p=0.004)	48.9	49.3	54.1	48.5	266	266	999	999	999	269	269	999	999	999	NRS	control: usual care MOR - mutldisciplinary orthopaedic rehabiliation	3	3	Coping - Avoidance-Endurance Questionnaire (AEQ): Pain persistence behavior when dealing with severe pain	4139	AEQ	self-administered	2	no
12	Semrau et al. 2015	Germany	specialized hospital	2	chronic low back pain	11	999	999	interprofessional education + interprofessional practice	4	9	PASTOR: interdisciplinary rehabilitation program - biopsychosocial health education, behavioral exercise therapy, cognitive-behavioral psychological therapy, workplace related information; team meetings	48	23	usual care	554	999	significant difference between IG and CG: SF-12 (p<0.001); FFbH-R (p=0.004)	48.9	49.3	54.1	48.5	266	999	266	999	999	269	999	269	999	999	NRS	control: usual care MOR - mutldisciplinary orthopaedic rehabiliation	52.14	52.14	Coping - Avoidance-Endurance Questionnaire (AEQ): Pain persistence behavior when dealing with severe pain	4139	AEQ	self-administered	2	no
13	Hechler et al. 2014	Germany	specialized hospital	2	chronic pain (pediatric)	12	999	999	interprofessional education + interprofessional practice + interprofessional organization	7	7	manualized intensive interdisciplinary pain treatment (IIPT): education and realistic goal determination, acquisition of pain coping strategies, treatment of co-occuring emotional disstress, family therapy and weekly family sessions, optional therapy-related drug treatment or physiotherapy, relapse prevention	137	21	wait-list for 3 weeks	120	yes	yes	14	14	79	75	51	51	999	999	999	50	52	999	999	999	RCT	waiting-list control group; complete case analysis	3.5	3.5	Pain - Faces Pain Scale - Revised	213	Faces Pain Scale - Revised	self-administered	2	yes	6.5	5.7	999	999	999	6.5	5.9
13	Hechler et al. 2014	Germany	specialized hospital	2	chronic pain (pediatric)	12	999	999	interprofessional education + interprofessional practice + interprofessional organization	7	7	manualized intensive interdisciplinary pain treatment (IIPT): education and realistic goal determination, acquisition of pain coping strategies, treatment of co-occuring emotional disstress, family therapy and weekly family sessions, optional therapy-related drug treatment or physiotherapy, relapse prevention	137	21	wait-list for 3 weeks	120	yes	yes	14	14	79	75	51	47	999	999	999	50	52	999	999	999	RCT	waiting-list control group; complete case analysis	3.5	3.5	Functional ability and health status - P-PDI: pediatric	6142	P-PDI	self-administered	2	yes	35.9	27.9	999	999	999	35.5	34.2
13	Hechler et al. 2014	Germany	specialized hospital	2	chronic pain (pediatric)	12	999	999	interprofessional education + interprofessional practice + interprofessional organization	7	7	manualized intensive interdisciplinary pain treatment (IIPT): education and realistic goal determination, acquisition of pain coping strategies, treatment of co-occuring emotional disstress, family therapy and weekly family sessions, optional therapy-related drug treatment or physiotherapy, relapse prevention	137	21	wait-list for 3 weeks	120	yes	yes	14	14	79	75	51	47	999	999	999	51	46	999	999	999	RCT	waiting-list control group; complete case analysis	3.5	3.5	Psychiatric morbidity - DIKJ: Depression	371	DIKJ	self-administered	2	yes	55.6	50.3	999	999	999	53.0	50.7
13	Hechler et al. 2014	Germany	specialized hospital	2	chronic pain (pediatric)	12	999	999	interprofessional education + interprofessional practice + interprofessional organization	7	7	manualized intensive interdisciplinary pain treatment (IIPT): education and realistic goal determination, acquisition of pain coping strategies, treatment of co-occuring emotional disstress, family therapy and weekly family sessions, optional therapy-related drug treatment or physiotherapy, relapse prevention	137	21	wait-list for 3 weeks	120	yes	yes	14	14	79	75	52	50	999	999	999	49	49	999	999	999	RCT	waiting-list control group; complete case analysis	3.5	3.5	Coping- PRCQ-C: Catastrophizing	4141	PRCQ-C	self-administered	2	yes	2.8	2.2	999	999	999	2.8	2.6
14	Hewett et al. 2016	GB	general hospital	1	Homelessness	10	999	999	interprofessional practice	2	2	GP-ward rounds and nurse practitioner patient support plus a weekly multi-agency meeting	999	7.5	usual care	414	999	999	41.6	42.5	18.4	18.6	53	53	999	999	999	48	48	999	999	999	RCT		6	6	QoL - generic, EQ-5D-5L	112	EQ-5D-5L	mix - interviewer- and self-administered	5	no
15	Mangels et al. 2009	Germany	specialized hospital	2	chronic low back pain	11	999	999	interprofessional education + interprofessional practice	4	999	Behavioral-medical rehabilitation treatment: usual care + psychologic treatment elements - manualized group education/training for psychologic pain management, progressive muscle relaxation, individual sessions with psychotherapist	999	27.9	usual care	244	yes	yes	49.5	48.7	78.8	78.6	113	113	999	999	999	131	131	999	999	999	RCT		4	3.5	Functional ability and health status - PDI: adults	6141	PDI	mix - self- and computer-administered	6	yes	26.1	20.3	999	999	999	24.8	21.0
15	Mangels et al. 2009	Germany	specialized hospital	2	chronic low back pain	11	999	999	interprofessional education + interprofessional practice	4	999	Behavioral-medical rehabilitation treatment: usual care + psychologic treatment elements - manualized group education/training for psychologic pain management, progressive muscle relaxation, individual sessions with psychotherapist	999	27.9	usual care	244	yes	yes	49.5	48.7	78.8	78.6	113	999	113	999	999	131	999	131	999	999	RCT		56.49	55.40	Functional ability and health status - PDI: adults	6141	PDI	mix - self- and computer-administered	6	yes	26.1	999	22.0	999	999	24.8	999
15	Mangels et al. 2009	Germany	specialized hospital	2	chronic low back pain	11	999	999	interprofessional education + interprofessional practice	4	999	Behavioral-medical rehabilitation treatment: usual care + psychologic treatment elements - manualized group education/training for psychologic pain management, progressive muscle relaxation, individual sessions with psychotherapist	999	27.9	usual care	244	yes	yes	49.5	48.7	78.8	78.6	113	113	999	999	999	131	131	999	999	999	RCT		4	3.5	Psychiatric morbidity - BDI	37	BDI	mix - self- and computer-administered	6	yes	11.1	6.7	999	999	999	10.1	7.8
15	Mangels et al. 2009	Germany	specialized hospital	2	chronic low back pain	11	999	999	interprofessional education + interprofessional practice	4	999	Behavioral-medical rehabilitation treatment: usual care + psychologic treatment elements - manualized group education/training for psychologic pain management, progressive muscle relaxation, individual sessions with psychotherapist	999	27.9	usual care	244	yes	yes	49.5	48.7	78.8	78.6	113	999	113	999	999	131	999	131	999	999	RCT		56.49	55.40	Psychiatric morbidity - BDI	37	BDI	mix - self- and computer-administered	6	yes	11.1	999	10.4	999	999	10.1	999
15	Mangels et al. 2009	Germany	specialized hospital	2	chronic low back pain	11	999	999	interprofessional education + interprofessional practice	4	999	Behavioral-medical rehabilitation treatment: usual care + psychologic treatment elements - manualized group education/training for psychologic pain management, progressive muscle relaxation, individual sessions with psychotherapist	999	27.9	usual care	244	yes	yes	49.5	48.7	78.8	78.6	113	113	999	999	999	131	131	999	999	999	RCT		4	3.5	Functional ability and health status - PSEQ	617	PSEQ	mix - self- and computer-administered	6	no	42.1	46.0	999	999	999	41.2	44.6
15	Mangels et al. 2009	Germany	specialized hospital	2	chronic low back pain	11	999	999	interprofessional education + interprofessional practice	4	999	Behavioral-medical rehabilitation treatment: usual care + psychologic treatment elements - manualized group education/training for psychologic pain management, progressive muscle relaxation, individual sessions with psychotherapist	999	27.9	usual care	244	yes	yes	49.5	48.7	78.8	78.6	113	999	113	999	999	131	999	131	999	999	RCT		56.49	55.40	Functional ability and health status - PSEQ	617	PSEQ	mix - self- and computer-administered	6	no	42.1	999	43.2	999	999	41.2	999
15	Mangels et al. 2009	Germany	specialized hospital	2	chronic low back pain	11	999	999	interprofessional education + interprofessional practice	4	999	Behavioral-medical rehabilitation treatment: usual care + psychologic treatment elements - manualized group education/training for psychologic pain management, progressive muscle relaxation, individual sessions with psychotherapist	999	27.9	usual care	244	yes	yes	49.5	48.7	78.8	78.6	113	113	999	999	999	131	131	999	999	999	RCT		4	3.5	QoL - generic, Fragebogen zur Lebenszufriedenheit	119	Fragebogen zur Lebenszufriedenheit	mix - self- and computer-administered	6	no	28.1	33.1	999	999	999	28.9	32.5
15	Mangels et al. 2009	Germany	specialized hospital	2	chronic low back pain	11	999	999	interprofessional education + interprofessional practice	4	999	Behavioral-medical rehabilitation treatment: usual care + psychologic treatment elements - manualized group education/training for psychologic pain management, progressive muscle relaxation, individual sessions with psychotherapist	999	27.9	usual care	244	yes	yes	49.5	48.7	78.8	78.6	113	999	113	999	999	131	999	131	999	999	RCT		56.49	55.40	QoL - generic, Fragebogen zur Lebenszufriedenheit	119	Fragebogen zur Lebenszufriedenheit	mix - self- and computer-administered	6	no	28.1	999	31.7	999	999	28.9	999
15	Mangels et al. 2009	Germany	specialized hospital	2	chronic low back pain	11	999	999	interprofessional education + interprofessional practice	4	999	Behavioral-medical rehabilitation treatment: usual care + psychologic treatment elements - manualized group education/training for psychologic pain management, progressive muscle relaxation, individual sessions with psychotherapist	999	27.9	usual care	244	yes	yes	49.5	48.7	78.8	78.6	113	113	999	999	999	131	131	999	999	999	RCT		4	3.5	Functional ability and health status - SES: affective pain perception	6181	SES	mix - self- and computer-administered	6	yes	30.9	23.7	999	999	999	29.6	22.9
15	Mangels et al. 2009	Germany	specialized hospital	2	chronic low back pain	11	999	999	interprofessional education + interprofessional practice	4	999	Behavioral-medical rehabilitation treatment: usual care + psychologic treatment elements - manualized group education/training for psychologic pain management, progressive muscle relaxation, individual sessions with psychotherapist	999	27.9	usual care	244	yes	yes	49.5	48.7	78.8	78.6	113	999	113	999	999	131	999	131	999	999	RCT		56.49	55.40	Functional ability and health status - SES: affective pain perception	6181	SES	mix - self- and computer-administered	6	yes	30.9	999	25.5	999	999	29.6	999
15	Mangels et al. 2009	Germany	specialized hospital	2	chronic low back pain	11	999	999	interprofessional education + interprofessional practice	4	999	Behavioral-medical rehabilitation treatment: usual care + psychologic treatment elements - manualized group education/training for psychologic pain management, progressive muscle relaxation, individual sessions with psychotherapist	999	27.9	usual care	244	yes	yes	49.5	48.7	78.8	78.6	113	113	999	999	999	131	131	999	999	999	RCT		4	3.5	Functional ability and health status - SES: sensory pain perception	6182	SES	mix - self- and computer-administered	6	yes	18.5	15.9	999	999	999	18.8	16.4
15	Mangels et al. 2009	Germany	specialized hospital	2	chronic low back pain	11	999	999	interprofessional education + interprofessional practice	4	999	Behavioral-medical rehabilitation treatment: usual care + psychologic treatment elements - manualized group education/training for psychologic pain management, progressive muscle relaxation, individual sessions with psychotherapist	999	27.9	usual care	244	yes	yes	49.5	48.7	78.8	78.6	113	999	113	999	999	131	999	131	999	999	RCT		56.49	55.40	Functional ability and health status - SES: sensory pain perception	6182	SES	mix - self- and computer-administered	6	yes	18.5	999	17.0	999	999	18.8	999
15	Mangels et al. 2009	Germany	specialized hospital	2	chronic low back pain	11	999	999	interprofessional education + interprofessional practice	4	999	Behavioral-medical rehabilitation treatment: usual care + psychologic treatment elements - manualized group education/training for psychologic pain management, progressive muscle relaxation, individual sessions with psychotherapist	999	27.9	usual care	244	yes	yes	49.5	48.7	78.8	78.6	113	113	999	999	999	131	131	999	999	999	RCT		4	3.5	QoL - generic, SF-12: physical health status	1181	SF-12	mix - self- and computer-administered	6	no	33.6	39.3	999	999	999	33.9	38.6
15	Mangels et al. 2009	Germany	specialized hospital	2	chronic low back pain	11	999	999	interprofessional education + interprofessional practice	4	999	Behavioral-medical rehabilitation treatment: usual care + psychologic treatment elements - manualized group education/training for psychologic pain management, progressive muscle relaxation, individual sessions with psychotherapist	999	27.9	usual care	244	yes	yes	49.5	48.7	78.8	78.6	113	999	113	999	999	131	999	131	999	999	RCT		56.49	55.40	QoL - generic, SF-12: physical health status	1181	SF-12	mix - self- and computer-administered	6	no	33.6	999	38.4	999	999	33.9	999
15	Mangels et al. 2009	Germany	specialized hospital	2	chronic low back pain	11	999	999	interprofessional education + interprofessional practice	4	999	Behavioral-medical rehabilitation treatment: usual care + psychologic treatment elements - manualized group education/training for psychologic pain management, progressive muscle relaxation, individual sessions with psychotherapist	999	27.9	usual care	244	yes	yes	49.5	48.7	78.8	78.6	113	113	999	999	999	131	131	999	999	999	RCT		4	3.5	QoL - generic, SF-12: mental health status	1182	SF-12	mix - self- and computer-administered	6	no	44.0	50.8	999	999	999	44.5	50.9
15	Mangels et al. 2009	Germany	specialized hospital	2	chronic low back pain	11	999	999	interprofessional education + interprofessional practice	4	999	Behavioral-medical rehabilitation treatment: usual care + psychologic treatment elements - manualized group education/training for psychologic pain management, progressive muscle relaxation, individual sessions with psychotherapist	999	27.9	usual care	244	yes	yes	49.5	48.7	78.8	78.6	113	999	113	999	999	131	999	131	999	999	RCT		56.49	55.40	QoL - generic, SF-12: mental health status	1182	SF-12	mix - self- and computer-administered	6	no	44.0	999	46.0	999	999	44.5	999
15	Mangels et al. 2009	Germany	specialized hospital	2	chronic low back pain	11	999	999	interprofessional education + interprofessional practice	4	999	Behavioral-medical rehabilitation treatment: usual care + psychologic treatment elements - manualized group education/training for psychologic pain management, progressive muscle relaxation, individual sessions with psychotherapist	999	27.9	usual care	244	yes	yes	49.5	48.7	78.8	78.6	113	113	999	999	999	131	131	999	999	999	RCT		4	3.5	Coping - Pain Management Questionnaire (FESV): action-oriented coping	4121	FESV	mix - self- and computer-administered	6	no	15.7	18.8	999	999	999	16.6	17.8
15	Mangels et al. 2009	Germany	specialized hospital	2	chronic low back pain	11	999	999	interprofessional education + interprofessional practice	4	999	Behavioral-medical rehabilitation treatment: usual care + psychologic treatment elements - manualized group education/training for psychologic pain management, progressive muscle relaxation, individual sessions with psychotherapist	999	27.9	usual care	244	yes	yes	49.5	48.7	78.8	78.6	113	999	113	999	999	131	999	131	999	999	RCT		56.49	55.40	Coping - Pain Management Questionnaire (FESV): action-oriented coping	4121	FESV	mix - self- and computer-administered	6	no	15.7	999	17.4	999	999	16.6	999
15	Mangels et al. 2009	Germany	specialized hospital	2	chronic low back pain	11	999	999	interprofessional education + interprofessional practice	4	999	Behavioral-medical rehabilitation treatment: usual care + psychologic treatment elements - manualized group education/training for psychologic pain management, progressive muscle relaxation, individual sessions with psychotherapist	999	27.9	usual care	244	yes	yes	49.5	48.7	78.8	78.6	113	113	999	999	999	131	131	999	999	999	RCT		4	3.5	Coping - Pain Management Questionnaire (FESV): subjective coping competence	4122	FESV	mix - self- and computer-administered	6	no	15.6	18.2	999	999	999	16.0	17.6
15	Mangels et al. 2009	Germany	specialized hospital	2	chronic low back pain	11	999	999	interprofessional education + interprofessional practice	4	999	Behavioral-medical rehabilitation treatment: usual care + psychologic treatment elements - manualized group education/training for psychologic pain management, progressive muscle relaxation, individual sessions with psychotherapist	999	27.9	usual care	244	yes	yes	49.5	48.7	78.8	78.6	113	999	113	999	999	131	999	131	999	999	RCT		56.49	55.40	Coping - Pain Management Questionnaire (FESV): subjective coping competence	4122	FESV	mix - self- and computer-administered	6	no	15.6	999	16.6	999	999	16.0	999
15	Mangels et al. 2009	Germany	specialized hospital	2	chronic low back pain	11	999	999	interprofessional education + interprofessional practice	4	999	Behavioral-medical rehabilitation treatment: usual care + psychologic treatment elements - manualized group education/training for psychologic pain management, progressive muscle relaxation, individual sessions with psychotherapist	999	27.9	usual care	244	yes	yes	49.5	48.7	78.8	78.6	113	113	999	999	999	131	131	999	999	999	RCT		4	3.5	Coping - Pain Management Questionnaire (FESV): cognitive restructuring	4123	FESV	mix - self- and computer-administered	6	no	14.6	17.8	999	999	999	14.8	16.4
15	Mangels et al. 2009	Germany	specialized hospital	2	chronic low back pain	11	999	999	interprofessional education + interprofessional practice	4	999	Behavioral-medical rehabilitation treatment: usual care + psychologic treatment elements - manualized group education/training for psychologic pain management, progressive muscle relaxation, individual sessions with psychotherapist	999	27.9	usual care	244	yes	yes	49.5	48.7	78.8	78.6	113	999	113	999	999	131	999	131	999	999	RCT		56.49	55.40	Coping - Pain Management Questionnaire (FESV): cognitive restructuring	4123	FESV	mix - self- and computer-administered	6	no	14.6	999	16.4	999	999	14.8	999
15	Mangels et al. 2009	Germany	specialized hospital	2	chronic low back pain	11	999	999	interprofessional education + interprofessional practice	4	999	Behavioral-medical rehabilitation treatment: usual care + psychologic treatment elements - manualized group education/training for psychologic pain management, progressive muscle relaxation, individual sessions with psychotherapist	999	27.9	usual care	244	yes	yes	49.5	48.7	78.8	78.6	113	113	999	999	999	131	131	999	999	999	RCT		4	3.5	Coping - Pain Management Questionnaire (FESV): counter activities	4124	FESV	mix - self- and computer-administered	6	no	14.0	15.5	999	999	999	13.5	14.0
15	Mangels et al. 2009	Germany	specialized hospital	2	chronic low back pain	11	999	999	interprofessional education + interprofessional practice	4	999	Behavioral-medical rehabilitation treatment: usual care + psychologic treatment elements - manualized group education/training for psychologic pain management, progressive muscle relaxation, individual sessions with psychotherapist	999	27.9	usual care	244	yes	yes	49.5	48.7	78.8	78.6	113	999	113	999	999	131	999	131	999	999	RCT		56.49	55.40	Coping - Pain Management Questionnaire (FESV): counter activities	4124	FESV	mix - self- and computer-administered	6	no	14.0	999	13.5	999	999	13.5	999
15	Mangels et al. 2009	Germany	specialized hospital	2	chronic low back pain	11	999	999	interprofessional education + interprofessional practice	4	999	Behavioral-medical rehabilitation treatment: usual care + psychologic treatment elements - manualized group education/training for psychologic pain management, progressive muscle relaxation, individual sessions with psychotherapist	999	27.9	usual care	244	yes	yes	49.5	48.7	78.8	78.6	113	113	999	999	999	131	131	999	999	999	RCT		4	3.5	Coping - Pain Management Questionnaire (FESV): mental distraction	4125	FESV	mix - self- and computer-administered	6	no	11.8	15.1	999	999	999	10.7	12.3
15	Mangels et al. 2009	Germany	specialized hospital	2	chronic low back pain	11	999	999	interprofessional education + interprofessional practice	4	999	Behavioral-medical rehabilitation treatment: usual care + psychologic treatment elements - manualized group education/training for psychologic pain management, progressive muscle relaxation, individual sessions with psychotherapist	999	27.9	usual care	244	yes	yes	49.5	48.7	78.8	78.6	113	999	113	999	999	131	999	131	999	999	RCT		56.49	55.40	Coping - Pain Management Questionnaire (FESV): mental distraction	4125	FESV	mix - self- and computer-administered	6	no	11.8	999	13.7	999	999	10.7	999
15	Mangels et al. 2009	Germany	specialized hospital	2	chronic low back pain	11	999	999	interprofessional education + interprofessional practice	4	999	Behavioral-medical rehabilitation treatment: usual care + psychologic treatment elements - manualized group education/training for psychologic pain management, progressive muscle relaxation, individual sessions with psychotherapist	999	27.9	usual care	244	yes	yes	49.5	48.7	78.8	78.6	113	113	999	999	999	131	131	999	999	999	RCT		4	3.5	Coping - Pain Management Questionnaire (FESV): relaxation	4126	FESV	mix - self- and computer-administered	6	no	12.9	16.4	999	999	999	12.9	14.2
15	Mangels et al. 2009	Germany	specialized hospital	2	chronic low back pain	11	999	999	interprofessional education + interprofessional practice	4	999	Behavioral-medical rehabilitation treatment: usual care + psychologic treatment elements - manualized group education/training for psychologic pain management, progressive muscle relaxation, individual sessions with psychotherapist	999	27.9	usual care	244	yes	yes	49.5	48.7	78.8	78.6	113	999	113	999	999	131	999	131	999	999	RCT		56.49	55.40	Coping - Pain Management Questionnaire (FESV): relaxation	4126	FESV	mix - self- and computer-administered	6	no	12.9	999	14.2	999	999	12.9	999
16	Monticone et al.2015	Italy	specialized hospital	2	Parkinson's Disease	12	999	999	interprofessional practice	2	4	motor training (task-oriented exercises, exercises for transfers training, balance training, gait training) + cognitive training + ergonomic education	999	56	usual care	70	yes	yes	74.1	73.4	31.4	37.1	35	35	999	999	999	35	35	999	999	999	RCT		8	8	QoL - parkinson, I-PDQ-39: mobility	1251	I-PDQ-39	not reported	999	yes	50.6	26.8	999	999	999	51.1	40.9
16	Monticone et al.2015	Italy	specialized hospital	2	Parkinson's Disease	12	999	999	interprofessional practice	2	4	motor training (task-oriented exercises, exercises for transfers training, balance training, gait training) + cognitive training + ergonomic education	999	56	usual care	70	yes	yes	74.1	73.4	31.4	37.1	35	999	35	999	999	35	999	35	999	999	RCT		52.14	52.14	QoL - parkinson, I-PDQ-39: mobility	1251	I-PDQ-39	not reported	999	yes	50.6	999	20.2	999	999	51.1	999
16	Monticone et al.2015	Italy	specialized hospital	2	Parkinson's Disease	12	999	999	interprofessional practice	2	4	motor training (task-oriented exercises, exercises for transfers training, balance training, gait training) + cognitive training + ergonomic education	999	56	usual care	70	yes	yes	74.1	73.4	31.4	37.1	35	35	999	999	999	35	35	999	999	999	RCT		8	8	QoL - parkinson, I-PDQ-39: activities of daily living	1252	I-PDQ-39	not reported	999	yes	47.1	21.3	999	999	999	47.7	40.9
16	Monticone et al.2015	Italy	specialized hospital	2	Parkinson's Disease	12	999	999	interprofessional practice	2	4	motor training (task-oriented exercises, exercises for transfers training, balance training, gait training) + cognitive training + ergonomic education	999	56	usual care	70	yes	yes	74.1	73.4	31.4	37.1	35	999	35	999	999	35	999	35	999	999	RCT		52.14	52.14	QoL - parkinson, I-PDQ-39: activities of daily living	1252	I-PDQ-39	not reported	999	yes	47.1	999	11.7	999	999	47.7	999
16	Monticone et al.2015	Italy	specialized hospital	2	Parkinson's Disease	12	999	999	interprofessional practice	2	4	motor training (task-oriented exercises, exercises for transfers training, balance training, gait training) + cognitive training + ergonomic education	999	56	usual care	70	yes	yes	74.1	73.4	31.4	37.1	35	35	999	999	999	35	35	999	999	999	RCT		8	8	QoL - parkinson, I-PDQ-39: emotional well-being	1253	I-PDQ-39	not reported	999	yes	43.0	20.6	999	999	999	41.0	35.4
16	Monticone et al.2015	Italy	specialized hospital	2	Parkinson's Disease	12	999	999	interprofessional practice	2	4	motor training (task-oriented exercises, exercises for transfers training, balance training, gait training) + cognitive training + ergonomic education	999	56	usual care	70	yes	yes	74.1	73.4	31.4	37.1	35	999	35	999	999	35	999	35	999	999	RCT		52.14	52.14	QoL - parkinson, I-PDQ-39: emotional well-being	1253	I-PDQ-39	not reported	999	yes	43.0	999	15.8	999	999	41.0	999
16	Monticone et al.2015	Italy	specialized hospital	2	Parkinson's Disease	12	999	999	interprofessional practice	2	4	motor training (task-oriented exercises, exercises for transfers training, balance training, gait training) + cognitive training + ergonomic education	999	56	usual care	70	yes	yes	74.1	73.4	31.4	37.1	35	35	999	999	999	35	35	999	999	999	RCT		8	8	QoL - parkinson, I-PDQ-39: stigma	1254	I-PDQ-39	not reported	999	yes	31.3	11.0	999	999	999	31.6	25.9
16	Monticone et al.2015	Italy	specialized hospital	2	Parkinson's Disease	12	999	999	interprofessional practice	2	4	motor training (task-oriented exercises, exercises for transfers training, balance training, gait training) + cognitive training + ergonomic education	999	56	usual care	70	yes	yes	74.1	73.4	31.4	37.1	35	999	35	999	999	35	999	35	999	999	RCT		52.14	52.14	QoL - parkinson, I-PDQ-39: stigma	1254	I-PDQ-39	not reported	999	yes	31.3	999	10.7	999	999	31.6	999
16	Monticone et al.2015	Italy	specialized hospital	2	Parkinson's Disease	12	999	999	interprofessional practice	2	4	motor training (task-oriented exercises, exercises for transfers training, balance training, gait training) + cognitive training + ergonomic education	999	56	usual care	70	yes	yes	74.1	73.4	31.4	37.1	35	35	999	999	999	35	35	999	999	999	RCT		8	8	QoL - parkinson, I-PDQ-39: social support	1255	I-PDQ-39	not reported	999	yes	30.7	10.9	999	999	999	31.9	21.1
16	Monticone et al.2015	Italy	specialized hospital	2	Parkinson's Disease	12	999	999	interprofessional practice	2	4	motor training (task-oriented exercises, exercises for transfers training, balance training, gait training) + cognitive training + ergonomic education	999	56	usual care	70	yes	yes	74.1	73.4	31.4	37.1	35	999	35	999	999	35	999	35	999	999	RCT		52.14	52.14	QoL - parkinson, I-PDQ-39: social support	1255	I-PDQ-39	not reported	999	yes	30.7	999	8.6	999	999	31.9	999
16	Monticone et al.2015	Italy	specialized hospital	2	Parkinson's Disease	12	999	999	interprofessional practice	2	4	motor training (task-oriented exercises, exercises for transfers training, balance training, gait training) + cognitive training + ergonomic education	999	56	usual care	70	yes	yes	74.1	73.4	31.4	37.1	35	35	999	999	999	35	35	999	999	999	RCT		8	8	QoL - parkinson, I-PDQ-39: cognition	1256	I-PDQ-39	not reported	999	yes	35.5	21.2	999	999	999	35.2	31.6
16	Monticone et al.2015	Italy	specialized hospital	2	Parkinson's Disease	12	999	999	interprofessional practice	2	4	motor training (task-oriented exercises, exercises for transfers training, balance training, gait training) + cognitive training + ergonomic education	999	56	usual care	70	yes	yes	74.1	73.4	31.4	37.1	35	999	35	999	999	35	999	35	999	999	RCT		52.14	52.14	QoL - parkinson, I-PDQ-39: cognition	1256	I-PDQ-39	not reported	999	yes	35.5	999	15.6	999	999	35.2	999
16	Monticone et al.2015	Italy	specialized hospital	2	Parkinson's Disease	12	999	999	interprofessional practice	2	4	motor training (task-oriented exercises, exercises for transfers training, balance training, gait training) + cognitive training + ergonomic education	999	56	usual care	70	yes	yes	74.1	73.4	31.4	37.1	35	35	999	999	999	35	35	999	999	999	RCT		8	8	QoL - parkinson, I-PDQ-39: communication	1257	I-PDQ-39	not reported	999	yes	31.7	23.0	999	999	999	31.7	31.4
16	Monticone et al.2015	Italy	specialized hospital	2	Parkinson's Disease	12	999	999	interprofessional practice	2	4	motor training (task-oriented exercises, exercises for transfers training, balance training, gait training) + cognitive training + ergonomic education	999	56	usual care	70	yes	yes	74.1	73.4	31.4	37.1	35	999	35	999	999	35	999	35	999	999	RCT		52.14	52.14	QoL - parkinson, I-PDQ-39: communication	1257	I-PDQ-39	not reported	999	yes	31.7	999	21.6	999	999	31.7	999
16	Monticone et al.2015	Italy	specialized hospital	2	Parkinson's Disease	12	999	999	interprofessional practice	2	4	motor training (task-oriented exercises, exercises for transfers training, balance training, gait training) + cognitive training + ergonomic education	999	56	usual care	70	yes	yes	74.1	73.4	31.4	37.1	35	35	999	999	999	35	35	999	999	999	RCT		8	8	QoL - parkinson, I-PDQ-39: bodily discomfort	1258	I-PDQ-39	not reported	999	yes	36.9	15.7	999	999	999	36.9	29.9
16	Monticone et al.2015	Italy	specialized hospital	2	Parkinson's Disease	12	999	999	interprofessional practice	2	4	motor training (task-oriented exercises, exercises for transfers training, balance training, gait training) + cognitive training + ergonomic education	999	56	usual care	70	yes	yes	74.1	73.4	31.4	37.1	35	999	35	999	999	35	999	35	999	999	RCT		52.14	52.14	QoL - parkinson, I-PDQ-39: bodily discomfort	1258	I-PDQ-39	not reported	999	yes	36.9	999	10.9	999	999	36.9	999
16	Monticone et al.2015	Italy	specialized hospital	2	Parkinson's Disease	12	999	999	interprofessional practice	2	4	motor training (task-oriented exercises, exercises for transfers training, balance training, gait training) + cognitive training + ergonomic education	999	56	usual care	70	yes	yes	74.1	73.4	31.4	37.1	35	35	999	999	999	35	35	999	999	999	RCT		8	8	Functional ability and health status - parkinson's disease, MDS-UPDRS: Part III	6231	MDS-UPDRS	not reported	999	yes	83.0	40.8	999	999	999	83.0	65.4
16	Monticone et al.2015	Italy	specialized hospital	2	Parkinson's Disease	12	999	999	interprofessional practice	2	4	motor training (task-oriented exercises, exercises for transfers training, balance training, gait training) + cognitive training + ergonomic education	999	56	usual care	70	yes	yes	74.1	73.4	31.4	37.1	35	999	35	999	999	35	999	35	999	999	RCT		52.14	52.14	Functional ability and health status - parkinson's disease, MDS-UPDRS: Part III	6231	MDS-UPDRS	not reported	999	yes	83.0	999	37.3	999	999	83.0	999
16	Monticone et al.2015	Italy	specialized hospital	2	Parkinson's Disease	12	999	999	interprofessional practice	2	4	motor training (task-oriented exercises, exercises for transfers training, balance training, gait training) + cognitive training + ergonomic education	999	56	usual care	70	yes	yes	74.1	73.4	31.4	37.1	999	35	999	999	999	999	35	999	999	999	RCT		8	8	Treatment success - Global perceived effect (GPE)	91	GPE	not reported	999	yes
17	O'Leary et al. 2016	USA	general hospital	1	general medical patients	13	999	999	interprofessional practice	2	2	daily patient-centred bedside rounds with communication tool as a framework for discussion; with input from patients, family members and frontline professionals	999	4.9	usual care	650	yes	999	56.8	57.2	55.3	54.1	114	114	999	999	999	122	122	999	999	999	RCT	complete case analysis; up to six patients for interview ech weekday (not each randomised patient); PCBR occurred for 60 of 111 patients (54.1%) on the interventions units and 4 of 120 patients (3.3%) on control units.	999	999	Therapeutic relationship- PAM-SF	101	Patient Activation Measure (Short Form)	interviewer-administered	1	no
17	O'Leary et al. 2016	USA	general hospital	1	general medical patients	13	999	999	interprofessional practice	2	2	daily patient-centred bedside rounds with communication tool as a framework for discussion; with input from patients, family members and frontline professionals	999	4.9	usual care	650	yes	999	56.8	57.2	55.3	54.1	114	114	999	999	999	122	122	999	999	999	RCT	complete case analysis; up to six patients for interview ech weekday (not each randomised patient); PCBR occurred for 60 of 111 patients (54.1%) on the interventions units and 4 of 120 patients (3.3%) on control units.	999	999	Satisfaction - generic, Picker (self-adapted): do not say different things	5121	Picker PEQ	interviewer-administered	1	no
17	O'Leary et al. 2016	USA	general hospital	1	general medical patients	13	999	999	interprofessional practice	2	2	daily patient-centred bedside rounds with communication tool as a framework for discussion; with input from patients, family members and frontline professionals	999	4.9	usual care	650	yes	999	56.8	57.2	55.3	54.1	114	114	999	999	999	122	122	999	999	999	RCT	complete case analysis; up to six patients for interview ech weekday (not each randomised patient); PCBR occurred for 60 of 111 patients (54.1%) on the interventions units and 4 of 120 patients (3.3%) on control units.	999	999	Satisfaction - generic, Picker (self-adapted): do not give conflicting information	5122	Picker PEQ	interviewer-administered	1	no
17	O'Leary et al. 2016	USA	general hospital	1	general medical patients	13	999	999	interprofessional practice	2	2	daily patient-centred bedside rounds with communication tool as a framework for discussion; with input from patients, family members and frontline professionals	999	4.9	usual care	650	yes	999	56.8	57.2	55.3	54.1	114	114	999	999	999	122	122	999	999	999	RCT	complete case analysis; up to six patients for interview ech weekday (not each randomised patient); PCBR occurred for 60 of 111 patients (54.1%) on the interventions units and 4 of 120 patients (3.3%) on control units.	999	999	Satisfaction - generic, Picker (self-adapted): do not talk in front of you as if you were not there	5123	Picker PEQ	interviewer-administered	1	no
17	O'Leary et al. 2016	USA	general hospital	1	general medical patients	13	999	999	interprofessional practice	2	2	daily patient-centred bedside rounds with communication tool as a framework for discussion; with input from patients, family members and frontline professionals	999	4.9	usual care	650	yes	999	56.8	57.2	55.3	54.1	114	114	999	999	999	122	122	999	999	999	RCT	complete case analysis; up to six patients for interview ech weekday (not each randomised patient); PCBR occurred for 60 of 111 patients (54.1%) on the interventions units and 4 of 120 patients (3.3%) on control units.	999	999	Satisfaction - generic, Picker (self-adapted): involved in decisions	5124	Picker PEQ	interviewer-administered	1	no
17	O'Leary et al. 2016	USA	general hospital	1	general medical patients	13	999	999	interprofessional practice	2	2	daily patient-centred bedside rounds with communication tool as a framework for discussion; with input from patients, family members and frontline professionals	999	4.9	usual care	650	yes	999	56.8	57.2	55.3	54.1	114	114	999	999	999	122	122	999	999	999	RCT	complete case analysis; up to six patients for interview ech weekday (not each randomised patient); PCBR occurred for 60 of 111 patients (54.1%) on the interventions units and 4 of 120 patients (3.3%) on control units.	999	999	Satisfaction - generic, Picker (self-adapted): worked as a team	5125	Picker PEQ	interviewer-administered	1	no
17	O'Leary et al. 2016	USA	general hospital	1	general medical patients	13	999	999	interprofessional practice	2	2	daily patient-centred bedside rounds with communication tool as a framework for discussion; with input from patients, family members and frontline professionals	999	4.9	usual care	650	yes	999	56.8	57.2	55.3	54.1	114	114	999	999	999	122	122	999	999	999	RCT	complete case analysis; up to six patients for interview ech weekday (not each randomised patient); PCBR occurred for 60 of 111 patients (54.1%) on the interventions units and 4 of 120 patients (3.3%) on control units.	999	999	Satisfaction - generic, Picker (self-adapted): overall satisfaction	5126	Picker PEQ	interviewer-administered	1	no
17	O'Leary et al. 2016	USA	general hospital	1	general medical patients	13	999	999	interprofessional practice	2	2	daily patient-centred bedside rounds with communication tool as a framework for discussion; with input from patients, family members and frontline professionals	999	3.0	usual care	493	yes	999	63.4	65.3	56.6	54.0	219	219	999	999	999	274	274	999	999	999	RCT	patient satisfaction surveys to a random sample of 40% of hospitalised patients between 48h and 6 weeks after discharge; patients other than those interviewed through structured interviews with exclusion of patients transferred to other units and services; PCBR occurred for 60 of 111 patients (54.1%) on the interventions units and 4 of 120 patients (3.3%) on control units.	999	999	Satisfaction - generic, Press Ganey: work as a team (how often)	5131	Press Ganey	999	999	no
17	O'Leary et al. 2016	USA	general hospital	1	general medical patients	13	999	999	interprofessional practice	2	2	daily patient-centred bedside rounds with communication tool as a framework for discussion; with input from patients, family members and frontline professionals	999	3.0	usual care	493	yes	999	63.4	65.3	56.6	54.0	219	219	999	999	999	274	274	999	999	999	RCT	patient satisfaction surveys to a random sample of 40% of hospitalised patients between 48h and 6 weeks after discharge; patients other than those interviewed through structured interviews with exclusion of patients transferred to other units and services; PCBR occurred for 60 of 111 patients (54.1%) on the interventions units and 4 of 120 patients (3.3%) on control units.	999	999	Satisfaction - generic, Press Ganey: staff effort	5132	Press Ganey	999	999	no
17	O'Leary et al. 2016	USA	general hospital	1	general medical patients	13	999	999	interprofessional practice	2	2	daily patient-centred bedside rounds with communication tool as a framework for discussion; with input from patients, family members and frontline professionals	999	3.0	usual care	493	yes	999	63.4	65.3	56.6	54.0	219	219	999	999	999	274	274	999	999	999	RCT	patient satisfaction surveys to a random sample of 40% of hospitalised patients between 48h and 6 weeks after discharge; patients other than those interviewed through structured interviews with exclusion of patients transferred to other units and services; PCBR occurred for 60 of 111 patients (54.1%) on the interventions units and 4 of 120 patients (3.3%) on control units.	999	999	Satisfaction - generic, HCAHPS: overall rating hospital	5141	HCAHPS	999	999	no
17	O'Leary et al. 2016	USA	general hospital	1	general medical patients	13	999	999	interprofessional practice	2	2	daily patient-centred bedside rounds with communication tool as a framework for discussion; with input from patients, family members and frontline professionals	999	3.0	usual care	493	yes	999	63.4	65.3	56.6	54.0	219	219	999	999	999	274	274	999	999	999	RCT	patient satisfaction surveys to a random sample of 40% of hospitalised patients between 48h and 6 weeks after discharge; patients other than those interviewed through structured interviews with exclusion of patients transferred to other units and services; PCBR occurred for 60 of 111 patients (54.1%) on the interventions units and 4 of 120 patients (3.3%) on control units.	999	999	Satisfaction - generic, HCAHPS: likelihood to recommend	5142	HCAHPS	999	999	no
18	Sidebottom et al. 2015	USA	general hospital	1	palliative care for patients with acute heart failure	53	999	999	interprofessional practice	2	4	usual care + consultation from a palliative care team; assessment of symptom burden; emotional, spiritual, and psychosocial aspects of care; coordination of care orders; recommendations for change in current or future treatment; referrals; future care planning assessment and discussions	999	999	usual care	232	significant difference between IG and CG: mean age (p=0.003)	yes	76.0	70.9	52.6	42.2	86	86	999	999	999	89	89	999	999	999	RCT		4.35	4.35	Pain - ESAS	214	ESAS	mix - interviewer- and self-administered	5	yes
18	Sidebottom et al. 2015	USA	general hospital	1	palliative care for patients with acute heart failure	53	999	999	interprofessional practice	2	4	usual care + consultation from a palliative care team; assessment of symptom burden; emotional, spiritual, and psychosocial aspects of care; coordination of care orders; recommendations for change in current or future treatment; referrals; future care planning assessment and discussions	999	999	usual care	232	significant difference between IG and CG: mean age (p=0.003)	yes	76.0	70.9	52.6	42.2	79	999	79	999	999	88	999	88	999	999	RCT		13.04	13.04	Pain - ESAS	214	ESAS	mix - interviewer- and computer-administered	7	yes
18	Sidebottom et al. 2015	USA	general hospital	1	palliative care for patients with acute heart failure	53	999	999	interprofessional practice	2	4	usual care + consultation from a palliative care team; assessment of symptom burden; emotional, spiritual, and psychosocial aspects of care; coordination of care orders; recommendations for change in current or future treatment; referrals; future care planning assessment and discussions	999	999	usual care	232	significant difference between IG and CG: mean age (p=0.003)	yes	76.0	70.9	52.6	42.2	86	86	999	999	999	89	89	999	999	999	RCT		4.35	4.35	Psychiatric morbidity - PHQ-9	33	PHQ-9	mix - interviewer- and self-administered	5	yes
18	Sidebottom et al. 2015	USA	general hospital	1	palliative care for patients with acute heart failure	53	999	999	interprofessional practice	2	4	usual care + consultation from a palliative care team; assessment of symptom burden; emotional, spiritual, and psychosocial aspects of care; coordination of care orders; recommendations for change in current or future treatment; referrals; future care planning assessment and discussions	999	999	usual care	232	significant difference between IG and CG: mean age (p=0.003)	yes	76.0	70.9	52.6	42.2	79	999	79	999	999	88	999	88	999	999	RCT		13.04	13.04	Psychiatric morbidity - PHQ-9	33	PHQ-9	mix - interviewer- and computer-administered	7	yes
18	Sidebottom et al. 2015	USA	general hospital	1	palliative care for patients with acute heart failure	53	999	999	interprofessional practice	2	4	usual care + consultation from a palliative care team; assessment of symptom burden; emotional, spiritual, and psychosocial aspects of care; coordination of care orders; recommendations for change in current or future treatment; referrals; future care planning assessment and discussions	999	999	usual care	232	significant difference between IG and CG: mean age (p=0.003)	yes	76.0	70.9	52.6	42.2	86	86	999	999	999	89	89	999	999	999	RCT		4.35	4.35	QoL - heart failure, MLHF	126	MLHF	mix - interviewer- and self-administered	5	yes
18	Sidebottom et al. 2015	USA	general hospital	1	palliative care for patients with acute heart failure	53	999	999	interprofessional practice	2	4	usual care + consultation from a palliative care team; assessment of symptom burden; emotional, spiritual, and psychosocial aspects of care; coordination of care orders; recommendations for change in current or future treatment; referrals; future care planning assessment and discussions	999	999	usual care	232	significant difference between IG and CG: mean age (p=0.003)	yes	76.0	70.9	52.6	42.2	79	999	79	999	999	88	999	88	999	999	RCT		13.04	13.04	QoL - heart failure, MLHF	126	MLHF	mix - interviewer- and computer-administered	7	yes
19	Marcussen et al. 2020	Denmark	specialized hospital	2	severe mental illness	4	999	999	interprofessional education + interprofessional practice + interprofessional organization	7	6	interprofessional training unit: interactive workshop, small-group work, clinical care teamwork, interprofessional group tutorials for students; patient participation	999	999	usual care	552	significant difference between IG and CG: gender (p=0.05)	yes	39.6	40.2	999	999	165	120	999	999	999	148	101	999	999	999	NRS		999	999	QoL - generic, SF-36: physical functioning	1111	SF-36	self-administered	2	no
19	Marcussen et al. 2020	Denmark	specialized hospital	2	severe mental illness	4	999	999	interprofessional education + interprofessional practice + interprofessional organization	7	6	interprofessional training unit: interactive workshop, small-group work, clinical care teamwork, interprofessional group tutorials for students; patient participation	999	999	usual care	552	significant difference between IG and CG: gender (p=0.05)	yes	39.6	40.2	999	999	165	120	999	999	999	148	101	999	999	999	NRS		999	999	QoL - generic, SF-36: mental functioning	1113	SF-36	self-administered	2	no
19	Marcussen et al. 2020	Denmark	specialized hospital	2	severe mental illness	4	999	999	interprofessional education + interprofessional practice + interprofessional organization	7	6	interprofessional training unit: interactive workshop, small-group work, clinical care teamwork, interprofessional group tutorials for students; patient participation	999	999	usual care	552	significant difference between IG and CG: gender (p=0.05)	yes	39.6	40.2	999	999	165	120	999	999	999	148	101	999	999	999	NRS		999	999	Psychiatric morbidity - Kessler Psychological Distress Scale (K10)	39	Kessler Psychological Distress Scale (K10)	self-administered	2	yes
19	Marcussen et al. 2020	Denmark	specialized hospital	2	severe mental illness	4	999	999	interprofessional education + interprofessional practice + interprofessional organization	7	6	interprofessional training unit: interactive workshop, small-group work, clinical care teamwork, interprofessional group tutorials for students; patient participation	999	999	usual care	552	significant difference between IG and CG: gender (p=0.05)	yes	39.6	40.2	999	999	165	120	999	999	999	148	101	999	999	999	NRS		999	999	Satisfaction, generic, Client Satisfaction Questionnaire (CSQ-8)	515	Client Satisfaction Questionnaire (CSQ-8)	self-administered	2	no
20	Singer et al. 2019	Germany	specialized hospital	2	cancer patients with high distress level (HADS Score >= 13)	81	999	999	interprofessional education + interprofessional organization	6	999	stepped care: structured psychosocial care - integration of distress screening as a regular topic in doctor-patient consultation and (and, if necessary, consultation of psychosocial services)	999	999	usual care	1012	999	999	63	64	44	30	451	329	999	999	999	347	218	999	999	999	RCT		26.07	26.07	Satisfaction, generic, QPP (modified): possibility to converse with doctors and/or psychologists/social workers	5161	Quality of Care from the Patient's Perspective (QPP, modified)	self-administered	2	no
20	Singer et al. 2019	Germany	specialized hospital	2	cancer patients with high distress level (HADS Score >= 13)	81	999	999	interprofessional education + interprofessional organization	6	999	stepped care: structured psychosocial care - integration of distress screening as a regular topic in doctor-patient consultation and (and, if necessary, consultation of psychosocial services)	999	999	usual care	1012	999	999	63	64	44	30	451	329	999	999	999	347	218	999	999	999	RCT		26.07	26.07	Satisfaction, generic, QPP (modified): Shared decision-making	5162	Quality of Care from the Patient's Perspective (QPP, modified)	self-administered	2	no
20	Singer et al. 2019	Germany	specialized hospital	2	cancer patients with high distress level (HADS Score >= 13)	81	999	999	interprofessional education + interprofessional organization	6	999	stepped care: structured psychosocial care - integration of distress screening as a regular topic in doctor-patient consultation and (and, if necessary, consultation of psychosocial services)	999	999	usual care	1012	999	999	63	64	44	30	451	329	999	999	999	347	218	999	999	999	RCT		26.07	26.07	Satisfaction, generic, QPP (modified): Doctors, empathic	5163	Quality of Care from the Patient's Perspective (QPP, modified)	self-administered	2	no
20	Singer et al. 2019	Germany	specialized hospital	2	cancer patients with high distress level (HADS Score >= 13)	81	999	999	interprofessional education + interprofessional organization	6	999	stepped care: structured psychosocial care - integration of distress screening as a regular topic in doctor-patient consultation and (and, if necessary, consultation of psychosocial services)	999	999	usual care	1012	999	999	63	64	44	30	451	329	999	999	999	347	218	999	999	999	RCT		26.07	26.07	Satisfaction, generic, QPP (modified): Patient orientation	5164	Quality of Care from the Patient's Perspective (QPP, modified)	self-administered	2	no
20	Singer et al. 2019	Germany	specialized hospital	2	cancer patients with moderate or low distress level (HADS Score <13)	82	999	999	interprofessional education + interprofessional organization	6	999	stepped care: structured psychosocial care - integration of distress screening as a regular topic in doctor-patient consultation and (and, if necessary, consultation of psychosocial services)	999	999	usual care	1012	999	999	63	64	44	30	451	329	999	999	999	347	218	999	999	999	RCT		26.07	26.07	Satisfaction, generic, QPP (modified): possibility to converse with doctors and/or psychologists/social workers	5161	Quality of Care from the Patient's Perspective (QPP, modified)	self-administered	2	no
20	Singer et al. 2019	Germany	specialized hospital	2	cancer patients with moderate or low distress level (HADS Score <13)	82	999	999	interprofessional education + interprofessional organization	6	999	stepped care: structured psychosocial care - integration of distress screening as a regular topic in doctor-patient consultation and (and, if necessary, consultation of psychosocial services)	999	999	usual care	1012	999	999	63	64	44	30	451	329	999	999	999	347	218	999	999	999	RCT		26.07	26.07	Satisfaction, generic, QPP (modified): Shared decision-making	5162	Quality of Care from the Patient's Perspective (QPP, modified)	self-administered	2	no
20	Singer et al. 2019	Germany	specialized hospital	2	cancer patients with moderate or low distress level (HADS Score <13)	82	999	999	interprofessional education + interprofessional organization	6	999	stepped care: structured psychosocial care - integration of distress screening as a regular topic in doctor-patient consultation and (and, if necessary, consultation of psychosocial services)	999	999	usual care	1012	999	999	63	64	44	30	451	329	999	999	999	347	218	999	999	999	RCT		26.07	26.07	Satisfaction, generic, QPP (modified): Doctors, empathic	5163	Quality of Care from the Patient's Perspective (QPP, modified)	self-administered	2	no
20	Singer et al. 2019	Germany	specialized hospital	2	cancer patients with moderate or low distress level (HADS Score <13)	82	999	999	interprofessional education + interprofessional organization	6	999	stepped care: structured psychosocial care - integration of distress screening as a regular topic in doctor-patient consultation and (and, if necessary, consultation of psychosocial services)	999	999	usual care	1012	999	999	63	64	44	30	451	329	999	999	999	347	218	999	999	999	RCT		26.07	26.07	Satisfaction, generic, QPP (modified): Patient orientation	5164	Quality of Care from the Patient's Perspective (QPP, modified)	self-administered	2	no
21	Wu et al. 2019	Australia	specialized hospital	2	critical care survivors	14	999	999	interprofessional practice	2	4	in-reach multidisciplinary rehabilitation programme	999	31.0	usual care	66	yes	yes	53.9	55.2	31	36	29	999	999	999	999	33	999	999	999	999	RCT	acute discharge	999	999	Psychiatric morbidity - Depression Anxiety Stress Scale (DASS-21)	40	Depression Anxiety Stress Scale (DASS-21)	interviewer-administered	1	yes	24.2	999	999	999	999	35.0	999
21	Wu et al. 2019	Australia	specialized hospital	2	critical care survivors	14	999	999	interprofessional practice	2	4	in-reach multidisciplinary rehabilitation programme	999	31.0	usual care	66	yes	yes	53.9	55.2	31	36	999	29	999	999	999	999	33	999	999	999	RCT	6 months	999	999	Psychiatric morbidity - Depression Anxiety Stress Scale (DASS-21)	40	Depression Anxiety Stress Scale (DASS-21)	interviewer-administered	1	yes	999	18.5	999	999	999	999	18.0
21	Wu et al. 2019	Australia	specialized hospital	2	critical care survivors	14	999	999	interprofessional practice	2	4	in-reach multidisciplinary rehabilitation programme	999	31.0	usual care	66	yes	yes	53.9	55.2	31	36	999	999	29	999	999	999	999	33	999	999	RCT	12 months	999	999	Psychiatric morbidity - Depression Anxiety Stress Scale (DASS-21)	40	Depression Anxiety Stress Scale (DASS-21)	interviewer-administered	1	yes	999	999	26.0	999	999	999	999
21	Wu et al. 2019	Australia	specialized hospital	2	critical care survivors	14	999	999	interprofessional practice	2	4	in-reach multidisciplinary rehabilitation programme	999	31.0	usual care	66	yes	yes	53.9	55.2	31	36	29	999	999	999	999	33	999	999	999	999	RCT	prior to admission	999	999	Functional ability and health status - Lawton's Instrumental Activities of Daily Living Scale	619	Lawton's Instrumental Activities of Daily Living Scale	interviewer-administered	1	no	25.6	999	999	999	999	26.5	999
21	Wu et al. 2019	Australia	specialized hospital	2	critical care survivors	14	999	999	interprofessional practice	2	4	in-reach multidisciplinary rehabilitation programme	999	31.0	usual care	66	yes	yes	53.9	55.2	31	36	999	29	999	999	999	999	33	999	999	999	RCT	6 months	999	999	Functional ability and health status - Lawton's Instrumental Activities of Daily Living Scale	619	Lawton's Instrumental Activities of Daily Living Scale	interviewer-administered	1	no	999	26.8	999	999	999	999	26.7
21	Wu et al. 2019	Australia	specialized hospital	2	critical care survivors	14	999	999	interprofessional practice	2	4	in-reach multidisciplinary rehabilitation programme	999	31.0	usual care	66	yes	yes	53.9	55.2	31	36	999	999	29	999	999	999	999	33	999	999	RCT	12 months	999	999	Functional ability and health status - Lawton's Instrumental Activities of Daily Living Scale	619	Lawton's Instrumental Activities of Daily Living Scale	interviewer-administered	1	no	999	999	27.0	999	999	999	999
21	Wu et al. 2019	Australia	specialized hospital	2	critical care survivors	14	999	999	interprofessional practice	2	4	in-reach multidisciplinary rehabilitation programme	999	31.0	usual care	66	yes	yes	53.9	55.2	31	36	999	29	999	999	999	999	33	999	999	999	RCT	6 months	999	999	QoL - generic, SF-12: mental health status	1182	SF-12	interviewer-administered	1	no	999	51.2	999	999	999	999	52.2
21	Wu et al. 2019	Australia	specialized hospital	2	critical care survivors	14	999	999	interprofessional practice	2	4	in-reach multidisciplinary rehabilitation programme	999	31.0	usual care	66	yes	yes	53.9	55.2	31	36	999	999	29	999	999	999	999	33	999	999	RCT	12 months	999	999	QoL - generic, SF-12: mental health status	1182	SF-12	interviewer-administered	1	no	999	999	52.7	999	999	999	999
21	Wu et al. 2019	Australia	specialized hospital	2	critical care survivors	14	999	999	interprofessional practice	2	4	in-reach multidisciplinary rehabilitation programme	999	31.0	usual care	66	yes	yes	53.9	55.2	31	36	999	29	999	999	999	999	33	999	999	999	RCT	6 months	999	999	QoL - generic, SF-12: physical health status	1181	SF-12	interviewer-administered	1	no	999	39.2	999	999	999	999	38.9
21	Wu et al. 2019	Australia	specialized hospital	2	critical care survivors	14	999	999	interprofessional practice	2	4	in-reach multidisciplinary rehabilitation programme	999	31.0	usual care	66	yes	yes	53.9	55.2	31	36	999	999	29	999	999	999	999	33	999	999	RCT	12 months	999	999	QoL - generic, SF-12: physical health status	1181	SF-12	interviewer-administered	1	no	999	999	40.9	999	999	999	999
21	Wu et al. 2019	Australia	specialized hospital	2	critical care survivors	14	999	999	interprofessional practice	2	4	in-reach multidisciplinary rehabilitation programme	999	31.0	usual care	66	yes	yes	53.9	55.2	31	36	999	29	999	999	999	999	33	999	999	999	RCT	6 months	999	999	QoL - generic, Assessment of Quality of Life Measure (AQoL-4D)	120	Assessment of Quality of Life Measure (AQoL-4D)	interviewer-administered	1	no	999	0.60	999	999	999	999	0.57
21	Wu et al. 2019	Australia	specialized hospital	2	critical care survivors	14	999	999	interprofessional practice	2	4	in-reach multidisciplinary rehabilitation programme	999	31.0	usual care	66	yes	yes	53.9	55.2	31	36	999	999	29	999	999	999	999	33	999	999	RCT	12 months	999	999	QoL - generic, Assessment of Quality of Life Measure (AQoL-4D)	120	Assessment of Quality of Life Measure (AQoL-4D)	interviewer-administered	1	no	999	999	0.58	999	999	999	999
22	Ziser et al. 2021	Germany	specialized hospital	2	patients with anorexia nervosa	15	999	999	interprofessional practice	2	6	motivation-enhancing psychotherapy for inpatients with anorexia nervosa (MANNA) plus multidisciplinary inpatient treatment	999	70	usual care	22	yes	significant difference between IG and CG: HAQ (Helping Alliance Questionnaire) self-report: p=0.019	31.5	31.9	100	100	11	999	11	999	999	11	999	11	999	999	RCT	5 weeks	999	999	Psychiatric morbidity - Eating Disorder Examination - Questionnaire (EDE-Q)	411	Eating Disorder Examination - Questionnaire (EDE-Q)	self-administered	2	yes	4.1	999	2.0	999	999	4.5	999
22	Ziser et al. 2021	Germany	specialized hospital	2	patients with anorexia nervosa	15	999	999	interprofessional practice	2	6	motivation-enhancing psychotherapy for inpatients with anorexia nervosa (MANNA) plus multidisciplinary inpatient treatment	999	70	usual care	22	yes	significant difference between IG and CG: HAQ (Helping Alliance Questionnaire) self-report: p=0.019	31.5	31.9	100	100	11	11	999	999	999	11	11	999	999	999	RCT	5 weeks	999	999	Therapeutic relationship- Helping Alliance Questionnaire (HAQ)	102	Helping Alliance Questionnaire (HAQ)	mix - interviewer- and self-administered	5	no	44.3	45.0	999	999	999	35.3	40.5
22	Ziser et al. 2021	Germany	specialized hospital	2	patients with anorexia nervosa	15	999	999	interprofessional practice	2	6	motivation-enhancing psychotherapy for inpatients with anorexia nervosa (MANNA) plus multidisciplinary inpatient treatment	999	70	usual care	22	yes	significant difference between IG and CG: HAQ (Helping Alliance Questionnaire) self-report: p=0.019	31.5	31.9	100	100	11	999	11	999	999	11	999	11	999	999	RCT	10 weeks	999	999	Therapeutic relationship- Helping Alliance Questionnaire (HAQ)	102	Helping Alliance Questionnaire (HAQ)	mix - interviewer- and self-administered	5	no	44.3	999	45.5	999	999	35.3	999
22	Ziser et al. 2021	Germany	specialized hospital	2	patients with anorexia nervosa	15	999	999	interprofessional practice	2	6	motivation-enhancing psychotherapy for inpatients with anorexia nervosa (MANNA) plus multidisciplinary inpatient treatment	999	70	usual care	22	yes	significant difference between IG and CG: HAQ (Helping Alliance Questionnaire) self-report: p=0.019	31.5	31.9	100	100	11	11	999	999	999	11	11	999	999	999	RCT	5 weeks	999	999	Treatment success - University of Rhode Island Change Assessment—Short (URICA-S): precontemplation	921	University of Rhode Island Change Assessment - Short (URICA-S)	self-administered	2	no	0.6	0.3	999	999	999	0.4	0.2
22	Ziser et al. 2021	Germany	specialized hospital	2	patients with anorexia nervosa	15	999	999	interprofessional practice	2	6	motivation-enhancing psychotherapy for inpatients with anorexia nervosa (MANNA) plus multidisciplinary inpatient treatment	999	70	usual care	22	yes	significant difference between IG and CG: HAQ (Helping Alliance Questionnaire) self-report: p=0.019	31.5	31.9	100	100	11	999	11	999	999	11	999	11	999	999	RCT	10 weeks	999	999	Treatment success - University of Rhode Island Change Assessment—Short (URICA-S): precontemplation	921	University of Rhode Island Change Assessment - Short (URICA-S)	self-administered	2	no	0.6	999	0.2	999	999	0.4	999
22	Ziser et al. 2021	Germany	specialized hospital	2	patients with anorexia nervosa	15	999	999	interprofessional practice	2	6	motivation-enhancing psychotherapy for inpatients with anorexia nervosa (MANNA) plus multidisciplinary inpatient treatment	999	70	usual care	22	yes	significant difference between IG and CG: HAQ (Helping Alliance Questionnaire) self-report: p=0.019	31.5	31.9	100	100	11	11	999	999	999	11	11	999	999	999	RCT	5 weeks	999	999	Treatment success - University of Rhode Island Change Assessment—Short (URICA-S): contemplation	922	University of Rhode Island Change Assessment - Short (URICA-S)	self-administered	2	no	3.2	3.1	999	999	999	3.2	3.4
22	Ziser et al. 2021	Germany	specialized hospital	2	patients with anorexia nervosa	15	999	999	interprofessional practice	2	6	motivation-enhancing psychotherapy for inpatients with anorexia nervosa (MANNA) plus multidisciplinary inpatient treatment	999	70	usual care	22	yes	significant difference between IG and CG: HAQ (Helping Alliance Questionnaire) self-report: p=0.019	31.5	31.9	100	100	11	999	11	999	999	11	999	11	999	999	RCT	10 weeks	999	999	Treatment success - University of Rhode Island Change Assessment—Short (URICA-S): contemplation	922	University of Rhode Island Change Assessment - Short (URICA-S)	self-administered	2	no	3.2	999	2.9	999	999	3.2	999
22	Ziser et al. 2021	Germany	specialized hospital	2	patients with anorexia nervosa	15	999	999	interprofessional practice	2	6	motivation-enhancing psychotherapy for inpatients with anorexia nervosa (MANNA) plus multidisciplinary inpatient treatment	999	70	usual care	22	yes	significant difference between IG and CG: HAQ (Helping Alliance Questionnaire) self-report: p=0.019	31.5	31.9	100	100	11	11	999	999	999	11	11	999	999	999	RCT	5 weeks	999	999	Treatment success - University of Rhode Island Change Assessment—Short (URICA-S): action	923	University of Rhode Island Change Assessment - Short (URICA-S)	self-administered	2	no	3.3	3.3	999	999	999	2.7	3.2
22	Ziser et al. 2021	Germany	specialized hospital	2	patients with anorexia nervosa	15	999	999	interprofessional practice	2	6	motivation-enhancing psychotherapy for inpatients with anorexia nervosa (MANNA) plus multidisciplinary inpatient treatment	999	70	usual care	22	yes	significant difference between IG and CG: HAQ (Helping Alliance Questionnaire) self-report: p=0.019	31.5	31.9	100	100	11	999	11	999	999	11	999	11	999	999	RCT	10 weeks	999	999	Treatment success - University of Rhode Island Change Assessment—Short (URICA-S): action	923	University of Rhode Island Change Assessment - Short (URICA-S)	self-administered	2	no	3.3	999	3.4	999	999	2.7	999
22	Ziser et al. 2021	Germany	specialized hospital	2	patients with anorexia nervosa	15	999	999	interprofessional practice	2	6	motivation-enhancing psychotherapy for inpatients with anorexia nervosa (MANNA) plus multidisciplinary inpatient treatment	999	70	usual care	22	yes	significant difference between IG and CG: HAQ (Helping Alliance Questionnaire) self-report: p=0.019	31.5	31.9	100	100	11	11	999	999	999	11	11	999	999	999	RCT	5 weeks	999	999	Treatment success - University of Rhode Island Change Assessment—Short (URICA-S): maintenance	924	University of Rhode Island Change Assessment - Short (URICA-S)	self-administered	2	no	2.9	2.4	999	999	999	2.0	2.5
22	Ziser et al. 2021	Germany	specialized hospital	2	patients with anorexia nervosa	15	999	999	interprofessional practice	2	6	motivation-enhancing psychotherapy for inpatients with anorexia nervosa (MANNA) plus multidisciplinary inpatient treatment	999	70	usual care	22	yes	significant difference between IG and CG: HAQ (Helping Alliance Questionnaire) self-report: p=0.019	31.5	31.9	100	100	11	999	11	999	999	11	999	11	999	999	RCT	10 weeks	999	999	Treatment success - University of Rhode Island Change Assessment—Short (URICA-S): maintenance	924	University of Rhode Island Change Assessment - Short (URICA-S)	self-administered	2	no	2.9	999	2.3	999	999	2.0	999
[truncated: 37 more columns]

## Sheet: codebook
Category	Content	Code	Category
Completeness	missing	999
	not applicable	[empty cell]
Setting (https://apps.who.int/iris/bitstream/handle/10665/44102/9789241597906_eng.pdf;jsessionid=91EF87BCA2AE3098D5C3302F3E159FFC?sequence=1)	General hospital. A hospital that provides a range of different services for patients of various age groups and with varying disease conditions.	1
	Specialized hospital. A hospital admitting primarily patients suffering from a specific disease or affection of one system, or reserved for the diagnosis and treatment of conditions affecting a specific age group or of a long-term nature.	2
	District/first-level referral hospital. A hospital at the first referral level that is responsible for a district or a defined geographical area containing a defined population and governed by a politico-administrative organization such as a district health management team. The role of district hospitals in primary health care has been expanded beyond being dominantly curative and rehabilitative …	3
Indication	chronic pain	1
	chronic low back pain	11
	chronic low back pain and depressive symptoms	111
	chronic pain (pediatric)	12
	multiple sclerosis	2
	old age (>70)	3
	severe mental illness	4
	palliative care	5
	palliative care for patients with preterminal or terminal condition	51
	palliative care for patients with advanced cancer	52
	palliative care for patients with acute heart failure	53
	cognitive impairment in old age (>65)	6
	fibromyalgia	7
	cancer	8
	cancer patients with high distress level (HADS Score >= 13)	81
	cancer patients with moderate or low distress level (HADS Score <13)	82
	acute stroke	9
	Homelessness	10
	cardiac patients with depression	11
	Parkinson's Disease	12
	general medical patients	13
	critical care survivors	14
	anorexia nervosa	15
type of interprofessional intervention	interprofessional education	1
	interprofessional practice	2
	interprofessional organization	3
	interprofessional education + interprofessional practice	4
	interprofessional education + interprofessional organiozation	5
	interprofessional practice + interprofessional organization	6
	interprofessional education + interprofessional practice + interprofessional organization	7
treatment intensity (interpretation)	not extensive		<25
	hardly extensive		26-50
	extensive		51-75
	very extensive		76-100
	extremely extensive		>100
weeks since t0 (intervention/control group)	1 month = 4.34 weeks	X.XY
Outcomes	QoL	1
	QoL - generic	11
	QoL - generic, SF-36	111
	QoL - generic, SF-36: physical functioning	1111
	QoL - generic, SF-36: social functioning	1112
	QoL - generic, SF-36: mental functioning	1113
	QoL - generic, EQ-5D-5L	112
	QoL - generic, EQ-5D	113
	QoL - generic, EQ-5D, self completed	1131
	QoL - generic, EQ-5D, proxy completed	1132
	QoL - generic, EQ VAS	114
	QoL - generic, 15 D Questionnaire	115
	QoL - generic, MCOHPQ	116
	QoL - generic, MCOHPQ: physical area	1161
	QoL - generic, MCOHPQ: emotional/relationship area	1162
	QoL - generic, MCOHPQ: spiritual area	1163
	QoL - generic, MCOHPQ: quality of life	1164
	QoL - generic, WHOQoL bref	117
	QoL - generic, WHOQoL bref: physical	1171
	QoL - generic, WHOQoL bref: psychological	1172
	QoL - generic, WHOQoL bref: social	1173
	QoL - generic, WHOQoL bref: environmental	1174
	QoL - generic, SF-12	118
	QoL - generic, SF-12: physical health status	1181
	QoL - generic, SF-12: mental health status	1182
	QoL - generic, Fragebogen zur Lebenszufriedenheit	119
	QoL - generic, Assessment of Quality of Life Measure (AQoL-4D)	120
	QoL - disease-specific	12
	QoL - multiple sclerosis, FAMS	121
	QoL - multiple sclerosis, MSIS-29	122
	QoL - multiple sclerosis, MSIS-29: physical	1221
	QoL - multiple sclerosis, MSIS-29: psychological	1222
	QoL - cancer, EORTC QLQ-C30	123
	QoL - cancer, EORTC QLQ-C30: physical functioning	1231
	QoL - cancer, EORTC QLQ-C30: role functioning	1232
	QoL - cancer, EORTC QLQ-C30: emotional functioning	1233
	QoL - cancer, EORTC QLQ-C30: social functioning	1234
	QoL - cancer, EORTC QLQ-C30: overall health status	1235
	QoL - cancer, FACT-G	1236
	QoL - dementia, DEMQOL	124
	QoL - dementia, DEMQOL, self completed	1241
	QoL - dementia, DEMQOL, proxy completed	1242
	QoL - parkinson, I-PDQ-39	125
	QoL - parkinson, I-PDQ-39: mobility	1251
	QoL - parkinson, I-PDQ-39: activities of daily living	1252
	QoL - parkinson, I-PDQ-39: emotional well-being	1253
	QoL - parkinson, I-PDQ-39: stigma	1254
	QoL - parkinson, I-PDQ-39: social support	1255
	QoL - parkinson, I-PDQ-39: cognition	1256
	QoL - parkinson, I-PDQ-39: communication	1257
	QoL - parkinson, I-PDQ-39: bodily discomfort	1258
	QoL - heart failure, MLHF	126
	Pain	2
	Pain - generic	21
	Pain - WHYMPI	211
	Pain - WHYMPI: pain severity	2111
	Pain - WHYMPI: life control	2112
	Pain - German Pain Questionnaire	212
	Pain - Faces Pain Scale - Revised	213
	Pain - ESAS	214
	Psychiatric morbidity	3
	Psychiatric morbidity - HADS	31
	Psychiatric morbidity - HADS: anxiety	311
	Psychiatric morbidity - HADS: depression	312
	Psychiatric morbidity - GHQ-20	32
	Psychiatric morbidity - PHQ-9	33
	Psychiatric morbidity - ADS	34
	Psychiatric morbidity - SCL-90-R	35
	Psychiatric morbidity - SCL-90-R: somatization	351
	Psychiatric morbidity - DIKJ	37
	Psychiatric morbidity - DIKJ: Depression	371
	Psychiatric morbidity - BDI	38
	Psychiatric morbidity - Kessler Psychological Distress Scale (K10)	39
	Psychiatric morbidity - Depression Anxiety Stress Scale (DASS-21)	40
	Psychiatric morbidity - disease-specific	41
	Psychiatric morbidity - disease-specificEating Disorder Examination - Questionnaire (EDE-Q)	411
	Coping	4
	Coping - generic	41
	Coping - CSQ	411
	Coping - CSQ: catastrophizing	4111
	Coping - CSQ: ability to decrease pain	4112
	Coping - Pain Management Questionnaire (FESV)	412
	Coping - Pain Management Questionnaire (FESV): action-oriented coping	4121
	Coping - Pain Management Questionnaire (FESV): subjective coping competence	4122
	Coping - Pain Management Questionnaire (FESV): cognitive restructuring	4123
	Coping - Pain Management Questionnaire (FESV): counter activities	4124
	Coping - Pain Management Questionnaire (FESV): mental distraction	4125
	Coping - Pain Management Questionnaire (FESV): relaxation	4126
	Coping - Avoidance-Endurance Questionnaire (AEQ)	413
	Coping - Avoidance-Endurance Questionnaire (AEQ): Help-/Hopelessness	4131
	Coping - Avoidance-Endurance Questionnaire (AEQ): Catastrophizing	4132
	Coping - Avoidance-Endurance Questionnaire (AEQ): Thought suppression	4133
	Coping - Avoidance-Endurance Questionnaire (AEQ): Anxiety/Depression	4134
	Coping - Avoidance-Endurance Questionnaire (AEQ): Positive mood	4135
	Coping - Avoidance-Endurance Questionnaire (AEQ): Avoidance pf physical activities when dealing with severe pain	4136
	Coping - Avoidance-Endurance Questionnaire (AEQ): Avoidance of social acitivies when dealing with severe pain	4137
	Coping - Avoidance-Endurance Questionnaire (AEQ): Humor/Distraction when dealing with severe pain	4138
	Coping - Avoidance-Endurance Questionnaire (AEQ): Pain persistence behavior when dealing with severe pain	4139
	Coping- PRCQ-C	414
	Coping- PRCQ-C: Catastrophizing	4141
	Coping - disease-specific	42
	Coping - arthritis, ASES	421
	Coping - arthritis, ASES: pain	4211
	Coping - arthritis, ASES: symptoms	4212
	Coping - arthritis, ASES: function	4213
	Satisfaction (treatment)	5
	Satisfaction - generic	51
	Satisfaction - generic, MCOHPQ	511
	Satisfaction - generic, MCOHPQ: Place of care environment scale	5111
	Satisfaction - generic, MCOHPQ: Doctors, nurses/other health care providers communication scale	5112
	Satisfaction - generic, Picker (self-adapted)	512
	Satisfaction - generic, Picker (self-adapted): do not say different things	5121
	Satisfaction - generic, Picker (self-adapted): do not give conflicting information	5122
	Satisfaction - generic, Picker (self-adapted): do not talk in front of you as if you were not there	5123
	Satisfaction - generic, Picker (self-adapted): involved in decisions	5124
	Satisfaction - generic, Picker (self-adapted): worked as a team	5125
	Satisfaction - generic, Picker (self-adapted): overall satisfaction	5126
	Satisfaction - generic, Press Ganey	513
	Satisfaction - generic, Press Ganey: work as a team (how often)	5131
	Satisfaction - generic, Press Ganey: staff effort	5132
	Satisfaction - generic, HCAHPS	514
	Satisfaction - generic, HCAHPS: overall rating hospital	5141
	Satisfaction - generic, HCAHPS: likelihood to recommend	5142
	Satisfaction, generic, Client Satisfaction Questionnaire (CSQ-8)	515
	Satisfaction, generic, Quality of Care from the Patient's Perspective (QPP, modified)	516
	Satisfaction, generic, QPP (modified): possibility to converse with doctors and/or psychologists/social workers	5161
	Satisfaction, generic, QPP (modified): Shared decision-making	5162
	Satisfaction, generic, QPP (modified): Doctors, empathic	5163
	Satisfaction, generic, QPP (modified): Patient orientation	5164
	Satisfaction - disease-specific	52
	Satisfaction - Cancer, EORTC IN-PATSAT32	521
	Satisfaction - Cancer, EORTC IN-PATSAT32: Doctors	5211
	Satisfaction - Cancer, EORTC IN-PATSAT32: Doctors, Technical competence	52111
	Satisfaction - Cancer, EORTC IN-PATSAT32: Doctors, Interpersonal quality	52112
	Satisfaction - Cancer, EORTC IN-PATSAT32: Doctors, Information	52113
	Satisfaction - Cancer, EORTC IN-PATSAT32: Doctors, Availability	52114
	Satisfaction - Cancer, EORTC IN-PATSAT32: Nurses/paramedical personnel	5212
	Satisfaction - Cancer, EORTC IN-PATSAT32: Nurses/paramedical personnel, Technical competence	52121
	Satisfaction - Cancer, EORTC IN-PATSAT32: Nurses/paramedical personnel, Interpersonal quality	52122
	Satisfaction - Cancer, EORTC IN-PATSAT32: Nurses/paramedical personnel, Information	52123
	Satisfaction - Cancer, EORTC IN-PATSAT32: Nurses/paramedical personnel, Availability	52124
	Satisfaction - Cancer, EORTC IN-PATSAT32: Nurses/paramedical personnel, general satisfaction	52125
	Satisfaction - unknown measure/ self-developed	53
	Functional ability and health status	6
	Functional ability and health status - generic	61
	Functional ability and health status - London handicap scale	611
	Functional ability and health status - FFkA	612
	Functional ability and health status - FFkA: sport activity (hours/week)	6121
	Functional ability and health status - FFkA: total physical activity (hours/week)	6122
	Functional ability and health status - PDI	614
	Functional ability and health status - PDI: adults	6141
	Functional ability and health status - P-PDI: pediatric	6142
	Functional ability and health status - ADL	615
	Functional ability and health status - ADL decline: generic	6151
	Functional ability and health status - ADL: instrumental ADL (IADL)	6152
	Functional ability and health status - PSEQ	617
	Functional ability and health status - SES	618
	Functional ability and health status - SES: affective pain perception	6181
	Functional ability and health status - SES: sensory pain perception	6182
	Functional ability and health status - Lawton's Instrumental Activities of Daily Living Scale	619
	Functional ability and health status - disease-specific	62
	Functional ability and health status - fibromyalgia, Fibromyalgia Impact Questionnaire	621
	Functional ability and health status - back pain, FFbH-R	622
	Functional ability and health status - parkinson's disease, MDS-UPDRS	623
	Functional ability and health status - parkinson's disease, MDS-UPDRS: Part III	6231
	Managing one's own health care	7
	Managing one's own health care - EC-17	71
	Treatment success	9
	Treatment success - Global perceived effect (GPE)	91
	Treatment success - University of Rhode Island Change Assessment—Short (URICA-S)	92
	Treatment success - University of Rhode Island Change Assessment—Short (URICA-S): precontemplation	921
	Treatment success - University of Rhode Island Change Assessment—Short (URICA-S): contemplation	922
	Treatment success - University of Rhode Island Change Assessment—Short (URICA-S): action	923
	Treatment success - University of Rhode Island Change Assessment—Short (URICA-S): maintenance	924
	Therapeutic relationship	10
	Therapeutic relationship - PAM-SF	101
	Therapeutic relationship- Helping Alliance Questionnaire (HAQ)	102
Mode of data collection	interviewer-administered	1
	self-administered, with or without supervision	2
	computer-administered or computer-assisted	3
	interactively administered (e.g., interactive voice response systems or Web-based systems)	4
	mix - interviewer- and self-administered	5
	mix - self- and computer-administered	6
	mix - interviewer- and computer-administered	7
Inverted outcome?	negative effects indicate desirable outcomes (less is better)	yes
	negative effects indicate negative outcomes (less is worse)	no
