# Supplementary material for: Interprofessional collaboration and patient-reported outcomes in inpatient care: a systematic review
Source: Syst Rev. 2022 Aug 13;11:169. doi: 10.1186/s13643-022-02027-x (PMC9375378; doi:10.1186/s13643-022-02027-x)
Supplement: Supplementary file 5 — Additional file 5. Quality assessment. [file 13643_2022_2027_MOESM5_ESM.xlsx]

## Sheet: RoB 2- RCTs
Risk of Bias assessment - RoB 2
Study	Domain 1: Risk of bias arising from the randomization process					Domain 2: Risk of bias due to deviations from the intended interventions (effect of assignment to intervention)									OR	Domain 2: Risk of bias due to deviations from the intended interventions (effect of adhering to intervention)								Domain 3: Risk of bias due to missing outcome data						Domain 4: Risk of bias in measurement of the outcome							Domain 5: Risk of bias in selection of the reported results					Overall risk of bias
	1.1 Was the allocation sequence random?	1.2 Was the allocation sequence concealed until participants were enrolled and assigned to interventions?	1.3 Did baseline differences between intervention groups suggest a problem with the randomization process?	Risk-of-bias judgement	Optional: What is the predicted direction of bias arising from the randomization process?	2.1. Were participants aware of their assigned intervention during the trial?	2.2. Were carers and people delivering the interventions aware of participants' assigned intervention during the trial?	2.3. If Y/PY/NI to 2.1 or 2.2: Were there deviations from the intended intervention that arose because of the trial context?	2.4 If Y/PY to 2.3: Were these deviations likely to have affected the outcome?	2.5. If Y/PY/NI to 2.4: Were these deviations from intended intervention balanced between groups?	2.6 Was an appropriate analysis used to estimate the effect of assignment to intervention?	2.7 If N/PN/NI to 2.6: Was there potential for a substantial impact (on the result) of the failure to analyse participants in the group to which they were randomized?	Risk-of-bias judgement	Optional: What is the predicted direction of bias due to deviations from intended interventions?		2.1. Were participants aware of their assigned intervention during the trial?	2.2. Were carers and people delivering the interventions aware of participants' assigned intervention during the trial?	2.3. [If applicable:] If Y/PY/NI to 2.1 or 2.2: Were important nonprotocol interventions balanced across intervention groups?	2.4. [If applicable:] Were there failures in implementing the intervention that could have affected the outcome?	2.5. [If applicable:] Was there non-adherence to the assigned intervention regimen that could have affected participants’ outcomes?	2.6. If N/PN/NI to 2.3, or Y/PY/NI to 2.4 or 2.5: Was an appropriate analysis used to estimate the effect of adhering to the intervention?	Risk-of-bias judgement	Optional: What is the predicted direction of bias due to deviations from intended interventions?	3.1 Were data for this outcome available for all, or nearly all, participants randomized?	3.2 If N/PN/NI to 3.1: Is there evidence that the result was not biased by missing outcome data?	3.3 If N/PN to 3.2: Could missingness in the outcome depend on its true value?	3.4 If Y/PY/NI to 3.3: Is it likely that missingness in the outcome depended on its true value?	Risk-of-bias judgement	Optional: What is the predicted direction of bias due to missing outcome data?	4.1 Was the method of measuring the outcome inappropriate?	4.2 Could measurement or ascertainment of the outcome have differed between intervention groups?	4.3 If N/PN/NI to 4.1 and 4.2: Were outcome assessors aware of the intervention received by study participants?	4.4 If Y/PY/NI to 4.3: Could assessment of the outcome have been influenced by knowledge of intervention received?	4.5 If Y/PY/NI to 4.4: Is it likely that assessment of the outcome was influenced by knowledge of intervention received?	Risk-of-bias judgement	Optional: What is the predicted direction of bias in measurement of the outcome?	5.1 Were the data that produced this result analysed in accordance with a pre-specified analysis plan that was finalized before unblinded outcome data were available for analysis?	Is the numerical result being assessed likely to have been selected, on the basis of the results, from... 5.2. ... multiple eligible outcome measurements (e.g. scales, definitions, time points) within the outcome domain?	Is the numerical result being assessed likely to have been selected, on the basis of the results, from... 5.3 ... multiple eligible analyses of the data?	Risk-of-bias judgement	Optional: What is the predicted direction of bias due to selection of the reported result?	Risk-of-bias judgement	Optional: What is the overall predicted direction of bias for this outcome?
	Answer ‘Yes’ if a random component was used in the sequence generation process. Examples include computer-generated random numbers; reference to a random number table; coin tossing; shuffling cards or envelopes; throwing dice; or drawing lots. Minimization is generally implemented with a random element (at least when the scores are equal), so an allocation sequence that is generated using minimiz…	Answer ‘Yes’ if the trial used any form of remote or centrally administered method to allocate interventions to participants, where the process of allocation is controlled by an external unit or organization, independent of the enrolment personnel (e.g. independent central pharmacy, telephone or internet-based randomization service providers). Answer ‘Yes’ if envelopes or drug containers were use…	Note that differences that are compatible with chance do not lead to a risk of bias. A small number of differences identified as ‘statistically significant’ at the conventional 0.05 threshold should usually be considered to be compatible with chance. Answer ‘No’ if no imbalances are apparent or if any observed imbalances are compatible with chance. Answer ‘Yes’ if there are imbalances that indica…		If the likely direction of bias can be predicted, it is helpful to state this. The direction might be characterized either as being towards (or away from) the null, or as being in favour of one of the interventions.	If participants are aware of their assigned intervention it is more likely that health-related behaviours will differ between the intervention groups. Blinding participants, most commonly through use of a placebo or sham intervention, may prevent such differences. If participants experienced side effects or toxicities that they knew to be specific to one of the interventions, answer this question…	If carers or people delivering the interventions are aware of the assigned intervention then its implementation, or administration of non-protocol interventions, may differ between the intervention groups. Blinding may prevent such differences. If participants experienced side effects or toxicities that carers or people delivering the interventions knew to be specific to one of the interventions,…	For the effect of assignment to intervention, this domain assesses problems that arise when changes from assigned intervention that are inconsistent with the trial protocol arose because of the trial context. We use the term trial context to refer to effects of recruitment and engagement activities on trial participants and when trial personnel (carers or people delivering the interventions) unde…	Changes from assigned intervention that are inconsistent with the trial protocol and arose because of the trial context will impact on the intervention effect estimate if they affect the outcome, but not otherwise.	Changes from assigned intervention that are inconsistent with the trial protocol and arose because of the trial context are more likely to impact on the intervention effect estimate if they are not balanced between the intervention groups.	Both intention-to-treat (ITT) analyses and modified intention-to-treat (mITT) analyses excluding participants with missing outcome data should be considered appropriate. Both naïve ‘per-protocol’ analyses (excluding trial participants who did not receive their assigned intervention) and ‘as treated’ analyses (in which trial participants are grouped according to the intervention that they received…	This question addresses whether the number of participants who were analysed in the wrong intervention group, or excluded from the analysis, was sufficient that there could have been a substantial impact on the result. It is not possible to specify a precise rule: there may be potential for substantial impact even if fewer than 5% of participants were analysed in the wrong group or excluded, if t…		If the likely direction of bias can be predicted, it is helpful to state this. The direction might be characterized either as being towards (or away from) the null, or as being in favour of one of the interventions.		If participants are aware of their assigned intervention it is more likely that health-related behaviours will differ between the intervention groups. Blinding participants, most commonly through use of a placebo or sham intervention, may prevent such differences. If participants experienced side effects or toxicities that they knew to be specific to one of the interventions, answer this question…	If carers or people delivering the interventions are aware of the assigned intervention then its implementation, or administration of non-protocol interventions, may differ between the intervention groups. Blinding may prevent such differences. If participants experienced side effects or toxicities that carers or people delivering the interventions knew to be specific to one of the interventions,…	This question is asked only if the preliminary considerations specify that the assessment will address imbalance of important non-protocol interventions between intervention groups. Important nonprotocol interventions are the additional interventions or exposures that: (1) are inconsistent with the trial protocol; (2) trial participants might receive with or after starting their assigned interven…	This question is asked only if the preliminary considerations specify that the assessment will address failures in implementing the intervention that could have affected the outcome. Risk of bias will be higher if the intervention was not implemented as intended by, for example, the health care professionals delivering care. Answer ‘No’ or ‘Probably no’ if implementation of the intervention was s…	This question is asked only if the preliminary considerations specify that the assessment will address nonadherence that could have affected participants’ outcomes. Non-adherence includes imperfect compliance with a sustained intervention, cessation of intervention, crossovers to the comparator intervention and switches to another active intervention. Consider available information on the proport…	Both ‘ naïve ‘per-protocol’ analyses (excluding trial participants who did not receive their allocated intervention) and ‘as treated’ analyses (comparing trial participants according to the intervention they actually received) will usually be inappropriate for estimating the effect of adhering to intervention (the ‘per-protocol’ effect). However, it is possible to use data from a randomized trial…		If the likely direction of bias can be predicted, it is helpful to state this. The direction might be characterized either as being towards (or away from) the null, or as being in favour of one of the interventions.	The appropriate study population for an analysis of the intention to treat effect is all randomized participants. “Nearly all” should be interpreted as that the number of participants with missing outcome data is sufficiently small that their outcomes, whatever they were, could have made no important difference to the estimated effect of intervention. For continuous outcomes, availability of data…	Evidence that the result was not biased by missing outcome data may come from: (1) analysis methods that correct for bias; or (2) sensitivity analyses showing that results are little changed under a range of plausible assumptions about the relationship between missingness in the outcome and its true value. However, imputing the outcome variable, either through methods such as ‘last-observation-ca…	If loss to follow up, or withdrawal from the study, could be related to participants’ health status, then it is possible that missingness in the outcome was influenced by its true value. However, if all missing outcome data occurred for documented reasons that are unrelated to the outcome then the risk of bias due to missing outcome data will be low (for example, failure of a measuring device or …	This question distinguishes between situations in which (i) missingness in the outcome could depend on its true value (assessed as ‘Some concerns’) from those in which (ii) it is likely that missingness in the outcome depended on its true value (assessed as ‘High risk of bias’). Five reasons for answering ‘Yes’ are: 1. Differences between intervention groups in the proportions of missing outcome …		If the likely direction of bias can be predicted, it is helpful to state this. The direction might be characterized either as being towards (or away from) the null, or as being in favour of one of the interventions.	This question aims to identify methods of outcome measurement (data collection) that are unsuitable for the outcome they are intended to evaluate. The question does not aim to assess whether the choice of outcome being evaluated was sensible (e.g. because it is a surrogate or proxy for the main outcome of interest). In most circumstances, for pre-specified outcomes, the answer to this question wi…	Comparable methods of outcome measurement (data collection) involve the same measurement methods and thresholds, used at comparable time points. Differences between intervention groups may arise because of ‘diagnostic detection bias’ in the context of passive collection of outcome data, or if an intervention involves additional visits to a healthcare provider, leading to additional opportunities …	Answer ‘No’ if outcome assessors were blinded to intervention status. For participant-reported outcomes, the outcome assessor is the study participant.	Knowledge of the assigned intervention could influence participant-reported outcomes (such as level of pain), observer-reported outcomes involving some judgement, and intervention provider decision outcomes. They are unlikely to influence observer-reported outcomes that do not involve judgement, for example all-cause mortality.	This question distinguishes between situations in which (i) knowledge of intervention status could have influenced outcome assessment but there is no reason to believe that it did (assessed as ‘Some concerns’) from those in which (ii) knowledge of intervention status was likely to influence outcome assessment (assessed as ‘High’). When there are strong levels of belief in either beneficial or har…		If the likely direction of bias can be predicted, it is helpful to state this. The direction might be characterized either as being towards (or away from) the null, or as being in favour of one of the interventions.	If the researchers’ pre-specified intentions are available in sufficient detail, then planned outcome measurements and analyses can be compared with those presented in the published report(s). To avoid the possibility of selection of the reported result, finalization of the analysis intentions must precede availability of unblinded outcome data to the trial investigators. Changes to analysis plan…	A particular outcome domain (i.e. a true state or endpoint of interest) may be measured in multiple ways. For example, the domain pain may be measured using multiple scales (e.g. a visual analogue scale and the McGill Pain Questionnaire), each at multiple time points (e.g. 3, 6 and 12 weeks posttreatment). If multiple measurements were made, but only one or a subset is reported on the basis of th…	A particular outcome measurement may be analysed in multiple ways. Examples include: unadjusted and adjusted models; final value vs change from baseline vs analysis of covariance; transformations of variables; different definitions of composite outcomes (e.g. ‘major adverse event’); conversion of continuously scaled outcome to categorical data with different cut-points; different sets of covariat…		If the likely direction of bias can be predicted, it is helpful to state this. The direction might be characterized either as being towards (or away from) the null, or as being in favour of one of the interventions.						Study	Domain 1	Domain 2
	Y/PY/PN/N/NI	Y/PY/PN/N/NI	Y/PY/PN/N/NI	Low / High / Some concerns	NA / Favours experimental / Favours comparator / Towards null /Away from null / Unpredictable	Y/PY/PN/N/NI	Y/PY/PN/N/NI	NA/Y/PY/PN/N/NI	NA/Y/PY/PN/N/NI	NA/Y/PY/PN/N/NI	Y/PY/PN/N/NI	NA/Y/PY/PN/N/NI	Low / High / Some concerns	NA / Favours experimental / Favours comparator / Towards null /Away from null / Unpredictable		Y/PY/PN/N/NI	Y/PY/PN/N/NI	NA/Y/PY/PN/N/NI	NA/Y/PY/PN/N/NI	NA/Y/PY/PN/N/NI	NA/Y/PY/PN/N/NI	Low / High / Some concerns	NA / Favours experimental / Favours comparator / Towards null /Away from null / Unpredictable	Y/PY/PN/N/NI	NA/Y/PY/PN/N	NA/Y/PY/PN/N/NI	NA/Y/PY/PN/N/NI	Low / High / Some concerns	NA / Favours experimental / Favours comparator / Towards null /Away from null / Unpredictable	Y/PY/PN/N/NI	Y/PY/PN/N/NI	NA/Y/PY/PN/N/NI	NA/Y/PY/PN/N/NI	NA/Y/PY/PN/N/NI	Low / High / Some concerns	NA / Favours experimental / Favours comparator / Towards null /Away from null / Unpredictable	Y/PY/PN/N/NI	Y/PY/PN/N/NI	Y/PY/PN/N/NI	Low / High / Some concerns	NA / Favours experimental / Favours comparator / Towards null /Away from null / Unpredictable	Low risk of bias: The study is judged to be at low risk of bias for all domains for this result. Some concerns: The study is judged to raise some concerns in at least one domain for this result, but not to be at high risk of bias for any domain. High risk of bias: The study is judged to be at high risk of bias in at least one domain for this result. Or The study is judged to have some concerns fo…	Favours experimental / Favours comparator / Towards null /Away from null / Unpredictable / NA
Boesen et al. 2018	Y	Y	PN	low	unpredictable	Y	Y	NI	NA	NA	Y	NA	some concerns: participants and carers were aware of assgígned intervention and no information with regard to 2.3	Favours experimental		.	.	.	.	.	.	.	.	Y	NA	NA	NA	low	NA	N	N	Y	PY	PY	high: appropriate measure but outcome assessors were aware of the intervention received and this may have influenced the results of outcome assessment	Favours experimental	N	N	N	some concerns: pre-specified analysis plan is missing	towards null	high	favours experimental				Boesen et al. 2018	low	some concerns
Counsell et al. 2000	Y	Y	PN	low	unpredictable	NI	Y	Y	PY	PY	Y	NA	high: carers were aware of assgígned intervention, Seventy-nine patients were not admitted to the unit to which they were randomly assigned	away from null		.	.	.	.	.	.	.	.	N	N	PN	NA	low	unpredictable	N	N	NI	NI	NI	high: appropriate measure but no information regarding 4.3, 4.4 and 4.5	Favours experimental	NI	N	N	some concerns: pre-specified analysis plan is missing	unpredictable	high	favours experimental				Counsell et al. 2000	low	high
Gade et al. 2008	Y	NI	PN	some concerns: no information regarding 1.2	unpredictable	PY	Y	NI	NA	NA	Y	NA	some concerns: participants and carers were aware of assgígned intervention and no information with regard to 2.3	favours experimental		.	.	.	.	.	.	.	.	Y	NA	NA	NA	low	NA	N	N	Y	Y	PY	high: appropriate measure but outcome assessors were aware of the intervention received and this may have influenced the results of outcome assessment	favours experimental	NI	N	N	some concerns: pre-specified analysis plan is missing	unpredictable	high	favours experimental				Gade et al. 2008	some concerns	some concerns
Goldberg et al. 2013	Y	Y	PN	low	unpredictable	PN	Y	PY	PY	NI	Y	NA	high: carers were aware of assgígned intervention, Regardless of allocation, patients had access to standard medical and mental health services, rehabilitation, and intermediate and social care.	away from null		.	.	.	.	.	.	.	.	N	N	PY	PN	some concerns: high rate of missing outcome data (table 6) but mostly because of death	unpredictable	N	N	PY	PN	NA	low	unpredictable	NI	N	N	some concerns: pre-specified analysis plan is missing	unpredictable	high	unpredictable				Goldberg et al. 2013	low	high
Hamnes et al. 2012	Y	Y	N	low	unpredictable	Y	PN	N	NA	NA	Y	NA	low	unpredictable		.	.	.	.	.	.	.	.	N	PY	NA	NA	low	unpredictable	N	PN	N	NA	NA	low	unpredictable	N	PN	N	some concerns: pre-specified analysis plan is missing	unpredictable	some concerns	unpredictable				Hamnes et al. 2012	low	low
Cheung et al. 2010	Y	Y	Y	some concerns: imbalance in one or more key prognostic factors	unpredictable	N	PY	NI	NA	NA	Y	NA	some concerns: carers were aware of assgígned intervention and no information with regard to 2.3	unpredictable		.	.	.	.	.	.	.	.	N	N	PY	PY	high: high rate of missing outcome data which is likely to affect outcome assessment	unpredictable	PY	PY	NA	NA	NA	high: questionnaire/ specific questions of self-developed questionnaire unclear	unpredictable	N	PN	PN	some concerns: pre-specified analysis plan is missing	unpredictable	high	unpredictable				Cheung et al. 2010	some concerns	some concerns
Grudzen et al. 2016	Y	Y	N	low	unpredictable	Y	Y	Y	Y	N	Y	NA	high: patients and carers were aware of assgígned intervention, If requested by the admitting team or oncologist of record, usual care participants may also have received a palliative care consultation.	favours experimental		.	.	.	.	.	.	.	.	PN	PN	N	NA	low	NA	N	N	Y	PY	PY	high: appropriate measure but outcome assessors were aware of the intervention received and this may have influenced the results of outcome assessment	unpredictable	PN	N	N	some concerns: pre-specified analysis plan is missing	unpredictable	high	unpredictable				Grudzen et al. 2016	low	high
Hechler et al. 2014	Y	Y	N	low	unpredictable	Y	N	N	NA	NA	Y	NA	low	unpredictable		.	.	.	.	.	.	.	.	Y	NA	NA	NA	low	unpredictable	N	N	Y	PN	NA	low	unpredictable	Y	N	N	low	unpredictable	low	unpredictable				Hechler et al. 2014	low	low
Hewett et al. 2016	Y	NI	PN	some concerns: no information regarding 1.2	unpredictable	Y	Y	PN	NA	NA	Y	NA	low	unpredictable		.	.	.	.	.	.	.	.	N	N	PY	PY	high: high rate of missing outcome data which is likely to affect outcome assessment	unpredictable	N	PN	PY	Y	PY	high: appropriate measure but outcome assessors were aware of the intervention received and this may have influenced the results of outcome assessment	unpredictable	PN	PN	PN	some concerns: pre-specified analysis plan is missing	unpredictable	high	unpredictable				Hewett et al. 2016	some concerns	low
Mangels et al. 2009	Y	NI	N	some concerns: no information regarding 1.2	unpredictable	PY	PY	NI	NA	NA	Y	NA	some concerns: participants and carers were aware of assgígned intervention and no information with regard to 2.3	unpredictable		.	.	.	.	.	.	.	.	Y	NA	NA	NA	low	unpredictable	N	PN	PY	Y	PY	high: appropriate measure but outcome assessors were aware of the intervention received and this may have influenced the results of outcome assessment	unpredictable	NI	PN	PN	some concerns: pre-specified analysis plan is missing	unpredictable	high	unpredictable				Mangels et al. 2009	some concerns	some concerns
Monticone at al. 2015	Y	Y	N	low	unpredictable	Y	Y	N	NA	NA	Y	NA	low	unpredictable		.	.	.	.	.	.	.	.	Y	NA	NA	NA	low	unpredictable	N	PN	Y	PN	NA	low	unpredictable	NI	N	N	some concerns: pre-specified analysis plan is missing	unpredictable	some concerns	unpredictable				Monticone et al. 2015	low	low
O'Leary et al. 2016	NI	NI	PY	high: highly significant difference between control and intervention units with regard to case mix (outcome satisfaction)	unpredictable	NI	PY	NI	NA	NA	PN	PY	high: No information with regard to 2.1 and 2.3, unblinded carers, inappropriate statistical analysis	unpredictable		.	.	.	.	.	.	.	.	Y	NA	NA	NA	low	unpredictable	PN	PN	PY	PY	PY	high: appropriate measure but outcome assessors were aware of the intervention received and this may have influenced the results of outcome assessment	unpredictable	NI	PN	PN	some concerns: pre-specified analysis plan is missing	unpredictable	high	unpredictable				O'Leary et al. 2016	high	high
Sidebottom et al. 2015	NI	NI	PY	high: significant difference between control and intervention groups with regard to age	unpredictable	Y	PY	Y	PY	N	Y	NA	high: participants and carers were aware of assgígned intervention, Because PC could not ethically be withheld from subjects, n = 8 patients in the control group received inpatient PC consults via standard care.	unpredictable		.	.	.	.	.	.	.	.	N	N	PY	PY	high: high rate of missing outcome data (mostly because of unknown reason(s))	unpredictable	N	PN	Y	PN	NA	low	unpredictable	NI	PN	PN	some concerns: pre-specified analysis plan is missing	unpredictable	high	unpredictable				Sidebottom et al. 2015	high	high
Singer et al. 2019	Y	Y	PN	low	unpredictable	N	PN	NA	NA	NA	PY	NA	low	unpredictable		.	.	.	.	.	.	.	.	Y	NA	NA	NA	low	unpredictable	PN	PN	N	NA	NA	low	unpredictable	Y	PN	PN	low	unpredictable	low	unpredictable				Singer et al. 2019	low	low
Wu et al. 2019	Y	Y	N	low	unpredictable	PY	PY	PY	PY	NI	Y	NA	high: participants and carers were aware of assgígned intervention; The treating team always had the option of referring patients for additional therapy via the in-reach rehabilitation team at any time-point during the acute ward stay; Both intervention and control groups had the same access to weekend physiotherapy as part of usual care, which prioritizes patients discharging home.	unpredictable		.	.	.	.	.	.	.	.	PY	NA	NA	NA	low	unpredictable	PY	PN	NA	NA	NA	high: assessment of depression and anxiety by study personnel may lead to biased answers	unpredictable	NI	PN	N	some concerns: pre-specified analysis plan is missing	unpredictable	high	unpredictable				Wu et al. 2019	low	high
Ziser et al. 2021	Y	PY	PY	some concerns: significant difference between control and intervention groups with regard to HAQ sum score (outcome)	unpredictable	PY	Y	N	NA	NA	Y	NA	low	unpredictable		.	.	.	.	.	.	.	.	Y	NA	NA	NA	low	unpredictable	PN	PN	Y	PY	PY	high: appropriate measure but outcome assessors were aware of the intervention received and this may have influenced the results of outcome assessment	unpredictable	NI	PN	N	some concerns: pre-specified analysis plan is missing	unpredictable	high	favours experimental				Ziser et al. 2021	some concerns	low
[truncated: 4 more columns]

## Sheet: ROBINS-I
Risk of Bias assessment - ROBINS-I
Study	Study design	Bias due to confounding																		Bias in selection of participants into the study								Bias in classification of interventions					Bias due to deviations from intended interventions										Bias due to missing data
		1.1 Is there potential for confounding of the effect of intervention in this study?	If N/PN to 1.1: the study can be considered to be at low risk of bias due to confounding and no further signalling questions need be considered	If Y/PY to 1.1: determine whether there is a need to assess time-varying confounding:	1.2. Was the analysis based on splitting participants’ follow up time according to intervention received?	If N/PN, answer questions relating to baseline confounding (1.4 to 1.6)	If Y/PY, go to question 1.3.	1.3. Were intervention discontinuations or switches likely to be related to factors that are prognostic for the outcome?	If N/PN, answer questions relating to baseline confounding (1.4 to 1.6)	If Y/PY, answer questions relating to both baseline and time-varying confounding (1.7 and 1.8)	Questions relating to baseline confounding only	1.4. Did the authors use an appropriate analysis method that controlled for all the important confounding domains?	1.5. If Y/PY to 1.4: Were confounding domains that were controlled for measured validly and reliably by the variables available in this study?	1.6. Did the authors control for any post-intervention variables that could have been affected by the intervention?	Questions relating to baseline and time-varying confounding	1.7. Did the authors use an appropriate analysis method that controlled for all the important confounding domains and for time-varying confounding?	1.8. If Y/PY to 1.7: Were confounding domains that were controlled for measured validly and reliably by the variables available in this study?	Risk of bias judgement	Optional: What is the predicted direction of bias due to confounding?	2.1. Was selection of participants into the study (or into the analysis) based on participant characteristics observed after the start of intervention?	If N/PN to 2.1: go to 2.4	2.2. If Y/PY to 2.1: Were the post-intervention variables that influenced selection likely to be associated with intervention?	2.3 If Y/PY to 2.2: Were the post-intervention variables that influenced selection likely to be influenced by the outcome or a cause of the outcome?	2.4. Do start of follow-up and start of intervention coincide for most participants?	2.5. If Y/PY to 2.2 and 2.3, or N/PN to 2.4: Were adjustment techniques used that are likely to correct for the presence of selection biases?	Risk of bias judgement	Optional: What is the predicted direction of bias due to selection of participants into the study?	3.1 Were intervention groups clearly defined?	3.2 Was the information used to define intervention groups recorded at the start of the intervention?	3.3 Could classification of intervention status have been affected by knowledge of the outcome or risk of the outcome?	Risk of bias judgement	Optional: What is the predicted direction of bias due to classification of interventions?	If your aim for this study is to assess the effect of assignment to intervention, answer questions 4.1 and 4.2	4.1. Were there deviations from the intended intervention beyond what would be expected in usual practice?	4.2. If Y/PY to 4.1: Were these deviations from intended intervention unbalanced between groups and likely to have affected the outcome?	If your aim for this study is to assess the effect of starting and adhering to intervention, answer questions 4.3 to 4.6	4.3. Were important co-interventions balanced across intervention groups?	4.4. Was the intervention implemented successfully for most participants?	4.5. Did study participants adhere to the assigned intervention regimen?	4.6. If N/PN to 4.3, 4.4 or 4.5: Was an appropriate analysis used to estimate the effect of starting and adhering to the intervention?	Risk of bias judgement	Optional: What is the predicted direction of bias due to deviations from the intended interventions?	5.1 Were outcome data available for all, or nearly all, participants?	5.2 Were participants excluded due to missing data on intervention status?	5.3 Were participants excluded due to missing data on other variables needed for the analysis?	5.4 If PN/N to 5.1, or Y/PY to 5.2 or 5.3: Are the proportion of participants and reasons for missing data similar across interventions?	5.5 If PN/N to 5.1, or Y/PY to 5.2 or 5.3: Is there evidence that results were robust to the presence of missing data?	Risk of bias judgement	Optional: What is the predicted direction of bias due to missing data?
		In rare situations, such as when studying harms that are very unlikely to be related to factors that influence treatment decisions, no confounding is expected and the study can be considered to be at low risk of bias due to confounding, equivalent to a fully randomized trial. There is no NI (No information) option for this signalling question.			If participants could switch between intervention groups then associations between intervention and outcome may be biased by time-varying confounding. This occurs when prognostic factors influence switches between intended interventions.			If intervention switches are unrelated to the outcome, for example when the outcome is an unexpected harm, then time-varying confounding will not be present and only control for baseline confounding is required.				Appropriate methods to control for measured confounders include stratification, matching, standardization, and inverse probability weighting. They may con trol for individual regression, variables or for the estimated propensity score. Inverse probability weighting is based on a function of the propensity score. Each method depends on the assumption that there is no unmeasured or residual confoun…	Appropriate control of confounding requires that the variables adjusted for are valid and reliable measures of the confounding domains. For some topics, a list of valid and reliable measures of confounding domains will be specified in the review protocol but for others such a list may not be available. Study authors may cite references to support the use of a particular measure. If authors contro…	Controlling for post-intervention variables that are affected by intervention is not appropriate. Controlling for mediating variables estimates the direct effect of intervention and may introduce bias. Controlling for common effects of intervention and outcome introduces bias.		Adjustment for time-varying confounding is necessary to estimate the effect of starting and adhering to intervention, in both randomized trials and NRSI. Appropriate methods include those based on inverse probability weighting. Standard regression models that include time -updated confounders may be problematic if time-varying confounding is present.	see 1.5 above	low risk: No confounding expected. Moderate: (i) Confounding expected, all known important confounding domains appropriately measured and controlled for; and (ii) Reliability and validity of measurement of important domains were sufficient, such that we do not expect serious residual confounding. serious: (i) At least one known important domain was not appropriately measured, or not controlled fo…	Can the true effect estimate be predicted to be greater or less than the estimated effect in the study because one or more of the important confounding domains was not controlled for? Answering this question will be based on expert knowledge and results in o ther studies and therefore can only be completed after all of the studies in the body of evidence have been reviewed. Consider the potential…	This domain is concerned only with selection into the study based on participant characteristics observed after the start of intervention. Selection based on characteristics observed before the start of intervention can be addressed by controlling for imbalances between experimental intervention and comparator groups in baseline characteristics that are prognostic for the outcome (baseline confou…				If participants are not followed from the start of the intervention then a period of follow up has been excluded, and individuals who experienced the outcome soon after intervention will be missing from analyses. This problem may occur when prevalent, rather than new (incident), users of the intervention are i ncluded in analyses.	It is in principle possible to correct for selection biases, for example by using inverse probability weights to create a pseudo-population in which the selection bias has been removed, or by modelling the distributions of the missing participants or follow up times and outcome events and including them using missing data methodology. However such methods are rarely used and the answer to this qu…	low: (i) All participants who would have been eligible for the target trial were included in the study; and (ii) For each participant, start of follow up and start of intervention coincided. Moderate: (i) Selection into the study may have been related to intervention and outcome; and The authors used appropriate methods to adjust for the selection bias; or (ii) Start of follow up and start of int…	If the likely direction of bias can be predicted, it is helpful to state this. The direction might be characterized either as being towards (or away from) the null, or as being in favour of one of the interventions.	A pre-requisite for an appropriate comparison of interventions is that the interventions are well defined. Ambiguity in the definition may lead to bias in the classification of participants. For individual-level interventions, criteria for considering individuals to have received each intervention should be clear and explicit, covering issues such as type, setting, dose, frequency, intensity and/…	In general, if information about interventions received is available from sources that could not have been affected by subsequent outcomes, then differential misclassification of intervention status is unlikely. Collection of the information at the time of the intervention makes it easier to avoid such misclassification. For population -level interventions (e.g. measures to control air pollution)…	Collection of the information at the time of the intervention may not be sufficient to avoid bias. The way in which the data are collected for the purposes of the NRSI should also avoid misclassification.	low: (i) Intervention status is well defined; and (ii) Intervention definition is based solely on information collected at the time of intervention. Moderate: (i) Intervention status is well defined; and (ii) Some aspects of the assignments of intervention status were determined retrospectively. serious: (i) Intervention status is not well defined; or (ii) Major aspects of the assignments of inte…	If the likely direction of bias can be predicted, it is helpful to state this. The direction might be characterized either as being towards (or away from) the null, or as being in favour of one of the interventions.	ITT	Deviations that happen in usual practice following the intervention (for example, cessation of a drug intervention because of acute toxicity) are part of the intended intervention and therefore do not lead to bias in the effect of assignment to intervention. Deviations may arise due to expectations of a difference between intervention and comparator (for example because participants feel unlucky …	Deviations from intended interventions that do not reflect usual practice will be important if they affect the outcome, but not otherwise. Furthermore, bias will arise only if there is imbalance in the deviations across the two groups.	TOT	Risk of bias will be higher if unplanned co-interventions were implemented in a way that would bias the estimated effect of intervention. Co-interventions will be important if they affect the outcome, but not otherwise. Bias will arise only if there is imbalance in such co -interventions between the intervention groups. Consider the co -interventions, including any pre-specified co-interventions,…	Risk of bias will be higher if the intervention was not implemented as intended by, for example, the health care professionals delivering care during the trial. Consider whether implementation of the intervention was successful for most participants.	Risk of bias will be higher if participants did not adhere to the intervention as intended. Lack of adherence includes imperfect compliance, cessation of intervention, crossovers to the comparator intervention and switches to another active intervention. Consider available information on the proportion of study participants who continued with their assigned intervention throughout follow up, and …	It is possible to conduct an analysis that corrects for some types of deviation from the intended intervention. Examples of appropriate analysis strategies include inverse probability weighting or instrumental variable estimation. It is possible that a paper reports such an analysis without reporting information on the deviations from intended intervention, but it would be hard to judge such an a…	low Effect of assignment to intervention: (i) Any deviations from intended intervention reflected usual practice; or (ii) Any deviations from usual practice were unlikely to impact on the outcome. Effect of starting and adhering to intervention: The important co-interventions were balanced across intervention groups, and there were no deviations from the intended interventions (in terms of implem…	If the likely direction of bias can be predicted, it is helpful to state this. The direction might be characterized either as being towards (or away from) the null, or as being in favour of one of the interventions.	“Nearly all” should be interpreted as “enough to be confident of the findings”, and a suitable proportion depends on the context. In some situations, availability of data from 95% (or possibly 90%) of the participants may be sufficient, providing that events of interest are reasonably common in both intervention groups. One aspect of this is that review authors would ideally try and locate an ana…	Missing intervention status may be a problem. This requires that the intended study sample is clear, which it may not be in practice.	This question relates particularly to participants excluded from the analysis because of missing information on confounders that were controlled for in the analysis.	This aims to elicit whether either (i) differential proportion of missing observations or (ii) differences in reasons for missing observations could substantially impact on our ability to answer the question being addressed. “Similar” includes some minor degree of discrepancy across intervention groups as expected by chance.	Evidence for robustness may come from how missing data were handled in the analysis and whether sensitivity analyses were performed by the investigators, or occasionally from additional analyses performed by the systematic reviewers. It is important to assess whether assumptions employed in analyses are clear and plausible. Both content knowledge and statistical expertise will often be required f…	low: (i) Data were reasonably complete; or (ii) Proportions of and reasons for missing participants were similar across intervention groups; or (iii) The analysis addressed missing data and is likely to have removed any risk of bias. moderate: (i) Proportions of and reasons for missing participants differ slightly across intervention groups; and (ii) The analysis is unlikely to have removed the r…	If the likely direction of bias can be predicted, it is helpful to state this. The direction might be characterized either as being towards (or away from) the null, or as being in favour of one of the interventions.
		Y / PY / PN / N			NA / Y / PY / PN / N / NI			NA / Y / PY / PN / N / NI				NA / Y / PY / PN / N / NI	NA / Y / PY / PN / N / NI	NA / Y / PY / PN / N / NI		NA / Y / PY / PN / N / NI	NA / Y / PY / PN / N / NI	Low / Moderate / Serious / Critical / NI	Favours experimental / Favours comparator / Unpredictable	Y / PY / PN / N / NI		NA / Y / PY / PN / N / NI	NA / Y / PY / PN / N / NI	Y / PY / PN / N / NI	NA / Y / PY / PN / N / NI	Low / Moderate / Serious / Critical / NI	Favours experimental / Favours comparator / Towards null /Away from null / Unpredictable	Y / PY / PN / N / NI	Y / PY / PN / N / NI	Y / PY / PN / N / NI	Low / Moderate / Serious / Critical / NI	Favours experimental / Favours comparator / Towards null /Away from null / Unpredictable		Y / PY / PN / N / NI	NA / Y / PY / PN / N / NI		Y / PY / PN / N / NI	Y / PY / PN / N / NI	Y / PY / PN / N / NI	NA / Y / PY / PN / N / NI	Low / Moderate / Serious / Critical / NI	Favours experimental / Favours comparator / Towards null /Away from null / Unpredictable	Y / PY / PN / N / NI	Y / PY / PN / N / NI	Y / PY / PN / N / NI	NA / Y / PY / PN / N / NI	NA / Y / PY / PN / N / NI	Low / Moderate / Serious / Critical / NI	Favours experimental / Favours comparator / Towards null /Away from null / Unpredictable
Angst et al. 2009	NRS	Y	.	.	N	.	.	NA	.	.	.	Y	Y	N	.	NA	NA	moderate: potential for confounding for the effect of intervention	unpredictable	N	.	NA	NA	Y	NA	low	unpredictable	Y	PY	PN	low	unpredictable	.	.	.	.	NI	PY	PY	NA	low	unpredictable	N	N	N	N	PN	serious: high drop-out rate with significant difference between intervention and control group	unpredictable
Brédart et al. 2009	NRS	Y	.	.	N	.	.	NA	.	.	.	PY	PY	N	.	NA	NA	moderate: potential for confounding for the effect of intervention	unpredictable	N	.	NA	NA	Y	NA	low	unpredictable	Y	Y	PN	low	unpredictable	.	.	.	.	NI	Y	PY	NA	low	unpredictable	N	PN	PN	N	PY	serious: high drop-out rate with significant difference between intervention and control group	unpredictable
Hampel et al. 2015	NRS	Y	.	.	N	.	.	NA	.	.	.	PN	NA	N	.	NA	NA	serious: potential for confounding for the effect of intervention AND no appropriate method for controlling confounders	unpredictable	N	.	NA	NA	PY	NA	low	unpredictable	Y	PY	N	low	unpredictable	.	.	.	.	PY	PY	PY	NA	low	unpredictable	N	N	PY	Y	N	serious: high drop-out rate and exclusion from statistical analyses due to missing data	unpredictable
Semrau et al. 2015	NRS	Y	.	.	N	.	.	NA	.	.	.	PY	PY	N	.	NA	NA	moderate: potential for confounding for the effect of intervention	unpredictable	N	.	NA	NA	PY	NA	low	unpredictable	Y	Y	PN	low	unpredictable	.	N	NA	.	PY	Y	PY	NA	low	unpredictable	N	N	N	Y	Y	low	unpredictable
Marcussen et al. 2020	NRS	Y	.	.	N	.	.	NA	.	.	.	PN	NA	N	.	NA	NA	serious: potential for confounding for the effect of intervention AND restriction of confounders to age, sex (and MCS score) in regression analyses	unpredictable	N	.	NA	NA	Y	NA	low	unpredictable	Y	Y	PN	low	unpredictable	.	.	.	.	NI	PY	PY	NA	low	unpredictable	N	PN	NI	Y	N	serious: high drop-out rate and inappropriate analysis for adressing this issue	unpredictable
Deenik et al. 2018	CBA	Y	.	.	N	.	.	NA	.	.	.	PY	PY	N	.	NA	NA	moderate: potential for confounding for the effect of intervention	unpredictable	PN	.	NA	NA	Y	NA	low	unpredictable	Y	PY	N	low	unpredictable	.	.	.	.	PY	PY	PY	NA	low	unpredictable	PY	N	N	NA	NA	low	unpredictable
[truncated: 23 more columns]

## Sheet: EPOC
EPOC Data Collection Checklist - Quality assessment
Study	Trial design	Methods
		Quality criteria
		Quality criteria for controlled before and after (CBA) designs
		Baseline measurement	Characteristics for studies using second site as control	Blinded assessment of primary outcome(s)* (protection against detection bias)	Primary outcome(s) are those variables that correspond to the primary hypothesis or question as defined by the authors. In the event that some of the primary outcome variables were assessed in a blind fashion and others were not, score each separately and label each outcome variable clearly.	Protection against contamination Studies using second site as control	Reliable primary outcome measure(s)	In the event that some outcome variables were assessed in a reliable fashion and others were not, score each separately and label each outcome variable clearly.	Follow-up of professionals (protection against exclusion bias)	Follow-up of patients
		Score DONE if performance or patient outcomes were measured prior to the intervention, and no substantial differences were present across study groups (e.g. where multiple pre intervention measures describe similar trends in intervention and control groups); Score NOT CLEAR if baseline measures are not reported, or if it is unclear whether baseline measures are substantially different across stud…	Score DONE if characteristics of study and control providers are reported and similar; Score NOT CLEAR if it is not clear in the paper e.g. characteristics are mentioned in the text but no data are presented; Score NOT DONE if there is no report of characteristics either in the text or a table OR if baseline characteristics are reported and there are differences between study and control provider…	Score DONE if the authors state explicitly that the primary outcome variables were assessed blindly OR the outcome variables are objective e.g. length of hospital stay, drug levels as assessed by a standardised test; Score NOT CLEAR if not specified in the paper; Score NOT DONE if the outcomes were not assessed blindly.		Score DONE if allocation was by community, institution, or practice and is unlikely that the control group received the intervention; Score NOT CLEAR if providers were allocated within a clinic or practice and communication between experimental and group providers was likely to occur; Score NOT DONE if it is likely that the control group received the intervention (e.g. cross-over studies or if pa…	Score DONE if two or more raters with at least 90% agreement or kappa greater than or equal to 0.8 OR the outcome is obtained from some automated system e.g. length of hospital stay, drug levels as assessed by a standardised test; Score NOT CLEAR if reliability is not reported for outcome measures that are obtained by chart extraction or collected by an individual; Score NOT DONE if agreement is …		Score DONE if outcome measures obtained 80-100% subjects allocated to groups. (Do not assume 100% follow-up unless stated explicitly.); Score NOT CLEAR if not specified in the paper; Score NOT DONE if outcome measures obtained for less than 80% of patients allocated to groups.	Score DONE if outcome measures obtained 80-100% of patients allocated to groups or for patients who entered the study. (Do not assume 100% follow-up unless stated explicitly.); Score NOT CLEAR if not specified in the paper; Score NOT DONE if outcome measures obtained for less than 80% of patients allocated to groups or for less than 80% of patients who entered the study.
Deenik et al. 2018	CBA	Not done	Not done	Not done	.	Done	Not clear	.	.	Done
