# Supplementary material for: Interprofessional collaboration and patient-reported outcomes in inpatient care: a systematic review
Source: Syst Rev. 2022 Aug 13;11:169. doi: 10.1186/s13643-022-02027-x (PMC9375378; doi:10.1186/s13643-022-02027-x)
Supplement: Supplementary file 6 — Additional file 6. Outcome Measures. [file 13643_2022_2027_MOESM6_ESM.xlsx]

## Sheet: measures
Measures	Source	full scale used	partial scale used	Referencing validation?
15D Index	Boesen et al. 2018	x		yes
Allgemeine Depressions-Skala (ADS)	Hampel et al. 2015	x		yes
Arthritis Self-Efficacy scale (ASES)	Hamnes et al. 2012	x		yes
Assessment of Quality of Life Measure (AQoL-4D)	Wu et al. 2019	x		yes
Avoidance-Endurance Questionnaire (AEQ)	Semrau et al. 2015	x		yes
Basic activities of daily living (ADL) (five items)	Counsell et al. 2000	x		no
Beck Depression Inventory (BDI)	Mangels et al. 2009	x		yes
Client Satisfaction Questionnaire (CSQ)	Marcussen et al. 2020	x		yes
Dementia Quality of Life Measure (DEMQOL)	Goldberg et al. 2013	x		yes
Depression Anxiety Stress Scale (DASS-21)	Wu et al. 2019	x		yes
Depression Inventory for Children and Adolescents (DIKJ)	Hechler et al. 2014	x		yes
Eating Disorder Examination - Questionnaire (EDE-Q)	Ziser et al. 2021	x		yes
Edmonton System Assessment Scale (ESAS)	Sidebottom et al. 2015		x	yes
Effective Musculoskeletal Consumer Scale (EC-17)	Hamnes et al. 2012	x		yes
EORTC IN-PATSAT32	Brédart et al. 2009		x	yes
EORTC QLQ-C30	Brédart et al. 2009		x	yes
EQ VAS	Boesen et al. 2018	x		yes
EuroQol 5D (EQ-5D)	Deenik et al. 2018, Goldberg et al. 2013	x (both)		yes
EuroQol 5D, long version (EQ-5D-5L)	Boesen et al. 2018, Hewett et al. 2016	x		yes (both)
Faces Pain Scale - Revised (FPS-R)	Hechler et al. 2014	x		yes
Fibromyalgia Impact Questionnaire (FIQ)	Hamnes et al. 2012	x		yes
Freiburg Questionnaire of physical activity (FFkA)	Semrau et al. 2015	x		yes
Functional Assessment of Cancer Therapy-General Measure (FACT-G)	Grudzen et al. 2016	x		yes
Functional Assessment of Multiple Sclerosis Questionnaire (FAMS)	Boesen et al. 2018	x		yes
General Health Questionnaire (GHQ-20)	Hamnes et al. 2012	x		yes
German Life Satisfaction Questionnaire (Fragebogen zur Lebenszufriedenheit)	Mangels et al. 2009	x		yes
Global perceived effect (GPE)	Monticone et al. 2015	x		yes
Hannover Functional Ability Questionnaire -back pain (FFbH-R)	Semrau et al. 2015	x		yes
Hospital Consumer Assessment of Healthcare Providers and Systems (HCAHPS)	O'Leary et al. 2016		x	no
Independet ADL (IADL)	Counsell et al. 2000	x		no
Italian 39-question Parkinson´s Disease Questionnaire (I-PDQ-39)	Monticone et al. 2015	x		yes
Italien Movement Disorder Society Unified Parkinson's Disease Rating Scale (MDS-UPDRS)	Monticone et al. 2015		x	yes
Kessler Psychological Distress Scale (K10)	Marcussen et al. 2020	x		yes
Lawton's Instrumental Activities of Daily Living Scale	Wu et al. 2019	x		yes
Minnesota Living with Heart Failure Questionnaire	Sidebottom et al. 2015	x		yes
Modified City of Hope QoL Patient Questionnaire (MCOHPQ)	Gade et al. 2008	x		no
Multiple Sclerosis Impact Scale-29 version 2 (MSIS-29)	Boesen et al. 2018		x	yes
German Pain Questionnaire	Semrau et al. 2015		x	yes
Pain Disability Index (PDI)	Mangels et al. 2009	x		yes
Pain Management Questionnaire (FESV)	Semrau et al. 2015, Mangels et al. 2009	x		yes (both)
Pain Perception Scale (SES)	Mangels et al. 2009	x		yes
Pain Self-efficacy Questionnaire (PSEQ)	Mangels et al. 2009	x		yes
Pain-Related Cognitions Questionnaire for Children (PRCQ-C)	Hechler et al. 2014		x	yes
Patient Activation Measure (Short Form)	O'Leary et al. 2016	x		yes
Patient Health Questionnaire (PHQ-9)	Grudzen et al. 2016; Sidebottom et al. 2015	x (both)		yes (both)
Pediatric Pain Disability Index (P-PDI)	Hechler et al. 2014	x		yes
Picker Patient Experience Questionnaire (modified)	O'Leary et al. 2016		x	yes
Press Ganey Survey	O'Leary et al. 2016		x	no
Quality of Care from the Patient's Perspective (QPP) (modified)	Singer et al. 2019	x		yes
Satisfaction (unknown measurement)	Counsell et al. 2000, Cheung et al. 2010	x		no
Short Form 12 (SF-12)	Semrau et al. 2015, Mangels et al. 2009, Wu et al. 2019	x (all)		yes (all)
Short Form 36 (SF-36)	Angst et al. 2009, Marcussen et al. 2020		x	yes (both)
short London handicap scale (LHS)	Goldberg et al. 2013	x		yes
Symptom Checklist-90-R (SCL-90-R)	Hampel et al. 2015		x	yes
The Coping Strategies Questionnaire (CSQ)	Angst et al. 2009		x	yes
The Hospital Anxiety and Depression Scale (HADS)	Angst et al. 2009, Hampel et al. 2015	Angst et al. 2009	Hampel et al. 2015	yes (both)
The West Haven-Yale Multidimensional Pain Inventory (WHYMPI)	Angst et al. 2009		x	yes
University of Rhode Island Change Assessment - Short (URICA-S)	Ziser et al. 2021	x		yes
World Health Organization Quality of Life Assessment scale (WHOQoL-Bref)	Deenik et al. 2018	x		yes
